# Supplementary material for: “They Know, They Agree, but They Don’t Do”- The Paradox of Tuberculosis Case Notification by Private Practitioners in Alappuzha District, Kerala, India
Source: PLoS One. 2015 Apr 24;10(4):e0123286. doi: 10.1371/journal.pone.0123286 (PMC4409371; doi:10.1371/journal.pone.0123286)
Supplement: S1 Data Sheet — (ZIP) [file pone.0123286.s001.zip]

Archive with 3 entries (2 files):
- supporting information/code_book.not
- supporting information/data_set.xlsx
- supporting information/
