# Supplementary material for: “They Know, They Agree, but They Don’t Do”- The Paradox of Tuberculosis Case Notification by Private Practitioners in Alappuzha District, Kerala, India
Source: PLoS One. 2015 Apr 24;10(4):e0123286. doi: 10.1371/journal.pone.0123286 (PMC4409371; doi:10.1371/journal.pone.0123286)
Supplement: S1 Data Sheet — (ZIP) [file pone.0123286.s001.zip › supporting information/code_book.not]

DATA FILE:             C:\Users\MV Ajay Kumar\Desktop\milestone 3\sairuval tbnot2.rec
File label:            satbnotorchen 

File size:             17 kb
Last revision:         28. Jul 2014 14:18
Number of fields:      64
Number of records:     169
Checks applied:        Yes (Last revision 25. Jul 2014 17:23)


Fields in data file:

No. Name       Variable label        Field type      Width  Checks                Value labels        
------------------------------------------------------------------------------------------------------
  1 serno      Proforma serial       Number          3      Key unique 1                              
               number                                       Must enter                                
                                                            Legal: 1-190,199                          

  2 age        Respondents age       Number          2      Must enter                                
                                                            Legal: 22-90,99                           

  3 sex        Gender of             Number          1      Must enter            label_sex           
               practitioner                                                       1: male             
                                                                                  2: female           
                                                                                  9: not recorded     

  4 qual       Practitioner's        Number          1      Must enter            label_qual          
               qualification                                More: See check file  1: MBBS             
                                                                                  2: MD/MS/Diploma    
                                                                                  3: others           
                                                                                  9: not recorded     

  5 specialty  Practitioners         Number          1      Must enter            label_specialty     
               speciality                                                         1: Physician        
                                                                                  2: Pediatrician     
                                                                                  3: Pulmonologist    
                                                                                  4: Surgeon          
                                                                                  5: Others           
                                                                                  6: Not applicable   
                                                                                  9: Not recorded     

  6 exp        Practitioners         Number          2      Must enter                                
               experience                                   Legal: 0-72,99                            

  7 area       Practice area         Number          1      Must enter            label_area          
                                                                                  1: urban            
                                                                                  2: rural            

  8 knownot    Notification          Number          1      Must enter            label_knownot       
               knowledge                                                          1: yes              
                                                                                  2: no               
                                                                                  9: not recorded     

  9 sourcpvt   Private source        Number          1      Must enter            label_yesnonr       
                                                                                  1: yes              
                                                                                  2: no               
                                                                                  9: not recorded     

 10 sourcgovt  Government            Number          1      Must enter            label_yesnonr       
               source                                                             1: yes              
                                                                                  2: no               
                                                                                  9: not recorded     

 11 sourcoth   Other sources         Number          1      Must enter            label_yesnonr       
                                                                                  1: yes              
                                                                                  2: no               
                                                                                  9: not recorded     

 12 tbnotify   Notify TB to          Number          1      Must enter            label_yesnonr       
               govt                                                               1: yes              
                                                                                  2: no               
                                                                                  9: not recorded     

 13 suppoppor  Support by govt       Number          1                            label_tbnotify      
                                                                                  1: Strongly disagree
                                                                                  2: Disagree         
                                                                                  3: Neutral          
                                                                                  4: Agree            
                                                                                  5: Strongly Agree   
                                                                                  9: not recorded     

 14 diagoppor  Right diagnosis       Number          1      Must enter            label_tbnotify      
                                                                                  1: Strongly disagree
                                                                                  2: Disagree         
                                                                                  3: Neutral          
                                                                                  4: Agree            
                                                                                  5: Strongly Agree   
                                                                                  9: not recorded     

 15 trtoppor   Right treatment       Number          1      Must enter            label_tbnotify      
                                                                                  1: Strongly disagree
                                                                                  2: Disagree         
                                                                                  3: Neutral          
                                                                                  4: Agree            
                                                                                  5: Strongly Agree   
                                                                                  9: not recorded     

 16 followup   Patient follow        Number          1      Must enter            label_tbnotify      
               up                                                                 1: Strongly disagree
                                                                                  2: Disagree         
                                                                                  3: Neutral          
                                                                                  4: Agree            
                                                                                  5: Strongly Agree   
                                                                                  9: not recorded     

 17 tracecon   Contact tracing       Number          1      Must enter            label_tbnotify      
                                                                                  1: Strongly disagree
                                                                                  2: Disagree         
                                                                                  3: Neutral          
                                                                                  4: Agree            
                                                                                  5: Strongly Agree   
                                                                                  9: not recorded     

 18 chemopro   Contact               Number          1      Must enter            label_tbnotify      
               chemoprophylaxis                                                   1: Strongly disagree
                                                                                  2: Disagree         
                                                                                  3: Neutral          
                                                                                  4: Agree            
                                                                                  5: Strongly Agree   
                                                                                  9: not recorded     

 19 commsupp   Social support        Number          1      Must enter            label_tbnotify      
               community                                                          1: Strongly disagree
                                                                                  2: Disagree         
                                                                                  3: Neutral          
                                                                                  4: Agree            
                                                                                  5: Strongly Agree   
                                                                                  9: not recorded     

 20 smear      Sputum                Number          1      Must enter            label_rntcp         
               microscopy                                                         1: yes              
                                                                                  2: no               
                                                                                  9: not recorded     

 21 culture    Sputum culture        Number          1      Must enter            label_rntcp         
                                                                                  1: yes              
                                                                                  2: no               
                                                                                  9: not recorded     

 22 moltest    Diagnostic            Number          1      Must enter            label_rntcp         
               molecular                                                          1: yes              
                                                                                  2: no               
                                                                                  9: not recorded     

 23 nameimp    Patients name         Number          1      Must enter            label_tbnotify      
               important                                                          1: Strongly disagree
                                                                                  2: Disagree         
                                                                                  3: Neutral          
                                                                                  4: Agree            
                                                                                  5: Strongly Agree   
                                                                                  9: not recorded     

 24 nameeasy   Patients name         Number          1      Must enter            label_tbnotify      
               easy                                                               1: Strongly disagree
                                                                                  2: Disagree         
                                                                                  3: Neutral          
                                                                                  4: Agree            
                                                                                  5: Strongly Agree   
                                                                                  9: not recorded     

 25 fhnamimp   Hus or father's       Number          1      Must enter            label_tbnotify      
               name important                                                     1: Strongly disagree
                                                                                  2: Disagree         
                                                                                  3: Neutral          
                                                                                  4: Agree            
                                                                                  5: Strongly Agree   
                                                                                  9: not recorded     

 26 fhnameasy  Hus or father's       Number          1      Must enter            label_tbnotify      
               name easy                                                          1: Strongly disagree
                                                                                  2: Disagree         
                                                                                  3: Neutral          
                                                                                  4: Agree            
                                                                                  5: Strongly Agree   
                                                                                  9: not recorded     

 27 ageimp     Patient's age         Number          1      Must enter            label_tbnotify      
               important                                                          1: Strongly disagree
                                                                                  2: Disagree         
                                                                                  3: Neutral          
                                                                                  4: Agree            
                                                                                  5: Strongly Agree   
                                                                                  9: not recorded     

 28 ageeasy    Patient's age         Number          1      Must enter            label_tbnotify      
               easy                                                               1: Strongly disagree
                                                                                  2: Disagree         
                                                                                  3: Neutral          
                                                                                  4: Agree            
                                                                                  5: Strongly Agree   
                                                                                  9: not recorded     

 29 seximp     Patient's sex         Number          1      Must enter            label_tbnotify      
               important                                                          1: Strongly disagree
                                                                                  2: Disagree         
                                                                                  3: Neutral          
                                                                                  4: Agree            
                                                                                  5: Strongly Agree   
                                                                                  9: not recorded     

 30 sexeasy    Patient's sex         Number          1      Must enter            label_tbnotify      
               easy                                                               1: Strongly disagree
                                                                                  2: Disagree         
                                                                                  3: Neutral          
                                                                                  4: Agree            
                                                                                  5: Strongly Agree   
                                                                                  9: not recorded     

 31 goiimp     Identity              Number          1      Must enter            label_tbnotify      
               important                                                          1: Strongly disagree
                                                                                  2: Disagree         
                                                                                  3: Neutral          
                                                                                  4: Agree            
                                                                                  5: Strongly Agree   
                                                                                  9: not recorded     

 32 goieasy    Identity   easy       Number          1      Must enter            label_tbnotify      
                                                                                  1: Strongly disagree
                                                                                  2: Disagree         
                                                                                  3: Neutral          
                                                                                  4: Agree            
                                                                                  5: Strongly Agree   
                                                                                  9: not recorded     

 33 comaddimp  Address               Number          1      Must enter            label_tbnotify      
               important                                                          1: Strongly disagree
                                                                                  2: Disagree         
                                                                                  3: Neutral          
                                                                                  4: Agree            
                                                                                  5: Strongly Agree   
                                                                                  9: not recorded     

 34 comaddeasy Address easy          Number          1      Must enter            label_tbnotify      
                                                                                  1: Strongly disagree
                                                                                  2: Disagree         
                                                                                  3: Neutral          
                                                                                  4: Agree            
                                                                                  5: Strongly Agree   
                                                                                  9: not recorded     

 35 pinimp     Patient's             Number          1      Must enter            label_tbnotify      
               pincode                                                            1: Strongly disagree
               important                                                          2: Disagree         
                                                                                  3: Neutral          
                                                                                  4: Agree            
                                                                                  5: Strongly Agree   
                                                                                  9: not recorded     

 36 pineasy    Patient's             Number          1      Must enter            label_tbnotify      
               pincode easy                                                       1: Strongly disagree
                                                                                  2: Disagree         
                                                                                  3: Neutral          
                                                                                  4: Agree            
                                                                                  5: Strongly Agree   
                                                                                  9: not recorded     

 37 phoneimp   Patient Phone         Number          1      Must enter            label_tbnotify      
               important                                                          1: Strongly disagree
                                                                                  2: Disagree         
                                                                                  3: Neutral          
                                                                                  4: Agree            
                                                                                  5: Strongly Agree   
                                                                                  9: not recorded     

 38 phoneeasy  Patient Phone         Number          1      Must enter            label_tbnotify      
               easy                                                               1: Strongly disagree
                                                                                  2: Disagree         
                                                                                  3: Neutral          
                                                                                  4: Agree            
                                                                                  5: Strongly Agree   
                                                                                  9: not recorded     

 39 dtdiagimp  TB diagnosis          Number          1      Must enter            label_tbnotify      
               date important                                                     1: Strongly disagree
                                                                                  2: Disagree         
                                                                                  3: Neutral          
                                                                                  4: Agree            
                                                                                  5: Strongly Agree   
                                                                                  9: not recorded     

 40 dtdiageasy TB diagnosis          Number          1      Must enter            label_tbnotify      
               date easy                                                          1: Strongly disagree
                                                                                  2: Disagree         
                                                                                  3: Neutral          
                                                                                  4: Agree            
                                                                                  5: Strongly Agree   
                                                                                  9: not recorded     

 41 dtstttimp  Treatment date        Number          1      Must enter            label_tbnotify      
               important                                                          1: Strongly disagree
                                                                                  2: Disagree         
                                                                                  3: Neutral          
                                                                                  4: Agree            
                                                                                  5: Strongly Agree   
                                                                                  9: not recorded     

 42 dtsttteasy Treatment date        Number          1      Must enter            label_tbnotify      
               easy                                                               1: Strongly disagree
                                                                                  2: Disagree         
                                                                                  3: Neutral          
                                                                                  4: Agree            
                                                                                  5: Strongly Agree   
                                                                                  9: not recorded     

 43 siteimp    site  imp             Number          1                                                

 44 siteeasy   site easy             Number          1                                                

 45 pttypeimp  TB patient type       Number          1      Must enter            label_tbnotify      
               important                                                          1: Strongly disagree
                                                                                  2: Disagree         
                                                                                  3: Neutral          
                                                                                  4: Agree            
                                                                                  5: Strongly Agree   
                                                                                  9: not recorded     

 46 pttypeeasy TB patient type       Number          1      Must enter            label_tbnotify      
               easy                                                               1: Strongly disagree
                                                                                  2: Disagree         
                                                                                  3: Neutral          
                                                                                  4: Agree            
                                                                                  5: Strongly Agree   
                                                                                  9: not recorded     

 47 dgbasimp   Diagnosis             Number          1      Must enter            label_tbnotify      
               basis important                                                    1: Strongly disagree
                                                                                  2: Disagree         
                                                                                  3: Neutral          
                                                                                  4: Agree            
                                                                                  5: Strongly Agree   
                                                                                  9: not recorded     

 48 dgbaseasy  Diagnosis basis       Number          1      Must enter            label_tbnotify      
               easy                                                               1: Strongly disagree
                                                                                  2: Disagree         
                                                                                  3: Neutral          
                                                                                  4: Agree            
                                                                                  5: Strongly Agree   
                                                                                  9: not recorded     

 49 typtrtimp  Treatment type        Number          1      Must enter            label_tbnotify      
               important                                                          1: Strongly disagree
                                                                                  2: Disagree         
                                                                                  3: Neutral          
                                                                                  4: Agree            
                                                                                  5: Strongly Agree   
                                                                                  9: not recorded     

 50 typtrteasy Treatment type        Number          1      Must enter            label_tbnotify      
               easy                                                               1: Strongly disagree
                                                                                  2: Disagree         
                                                                                  3: Neutral          
                                                                                  4: Agree            
                                                                                  5: Strongly Agree   
                                                                                  9: not recorded     

 51 notpost    Post                  Number          1      Must enter            label_yesnonr       
               notification                                                       1: yes              
                                                                                  2: no               
                                                                                  9: not recorded     

 52 notmob     Mobile                Number          1      Must enter            label_yesnonr       
               notification                                                       1: yes              
                                                                                  2: no               
                                                                                  9: not recorded     

 53 notemail   Email                 Number          1      Must enter            label_yesnonr       
               notification                                                       1: yes              
                                                                                  2: no               
                                                                                  9: not recorded     

 54 nothw      Health worker         Number          1      Must enter            label_yesnonr       
               notification                                                       1: yes              
                                                                                  2: no               
                                                                                  9: not recorded     

 55 notown     Own staff             Number          1      Must enter            label_yesnonr       
               notification                                                       1: yes              
                                                                                  2: no               
                                                                                  9: not recorded     

 56 pressupp   Support Present       Number          1      Must enter            label_pressupp      
                                                                                  0: no support       
                                                                                  1: minimal support  
                                                                                  2: sufficient suppor
                                                                                  3: strong support   

 57 expsupp    Support Expected      Number          1      Must enter            label_pressupp      
                                                                                  0: no support       
                                                                                  1: minimal support  
                                                                                  2: sufficient suppor
                                                                                  3: strong support   

 58 suptrain   Training              Number          1      Must enter            label_yesnonr       
               support                                                            1: yes              
                                                                                  2: no               
                                                                                  9: not recorded     

 59 suphw      Health worker         Number          1      Must enter            label_yesnonr       
               support                                                            1: yes              
                                                                                  2: no               
                                                                                  9: not recorded     

 60 supdrug    Drug support          Number          1      Must enter            label_yesnonr       
                                                                                  1: yes              
                                                                                  2: no               
                                                                                  9: not recorded     

 61 supfeedba  Feedback support      Number          1      Must enter            label_yesnonr       
                                                                                  1: yes              
                                                                                  2: no               
                                                                                  9: not recorded     

 62 supothers  Other support         Number          1      Must enter            label_yesnonr       
                                                                                  1: yes              
                                                                                  2: no               
                                                                                  9: not recorded     

 63 opndecl    Declaration           Number          1      Must enter            label_tbnotify      
               opinion                                                            1: Strongly disagree
                                                                                  2: Disagree         
                                                                                  3: Neutral          
                                                                                  4: Agree            
                                                                                  5: Strongly Agree   
                                                                                  9: not recorded     

 64 actopn     Action opinion        Number          1      Must enter            label_tbnotify      
                                                                                  1: Strongly disagree
                                                                                  2: Disagree         
                                                                                  3: Neutral          
                                                                                  4: Agree            
                                                                                  5: Strongly Agree   
                                                                                  9: not recorded     

------------------------------------------------------------------------------------------------------
