# Supplementary material for: “They Know, They Agree, but They Don’t Do”- The Paradox of Tuberculosis Case Notification by Private Practitioners in Alappuzha District, Kerala, India
Source: PLoS One. 2015 Apr 24;10(4):e0123286. doi: 10.1371/journal.pone.0123286 (PMC4409371; doi:10.1371/journal.pone.0123286)
Supplement: S1 Data Sheet — (ZIP) [file pone.0123286.s001.zip › supporting information/data_set.xlsx]

## Sheet: Sheet1
serno	age	sex	qual	specialty	exp	area	knownot	sourcpvt	sourcgovt	sourcoth	tbnotify	suppoppor	diagoppor	trtoppor	followup	tracecon	chemopro	commsupp	smear	culture	moltest	nameimp	nameeasy	fhnamimp	fhnameasy	ageimp	ageeasy	seximp	sexeasy	goiimp	goieasy	comaddimp	comaddeasy	pinimp	pineasy	phoneimp	phoneeasy	dtdiagimp	dtdiageasy	dtstttimp	dtsttteasy	siteimp	siteeasy	pttypeimp	pttypeeasy	dgbasimp	dgbaseasy	typtrtimp	typtrteasy
1	27	female	MBBS	Not applicable	3	rural	yes	no	yes	no	yes	Agree	Agree	Agree	Agree	Strongly Agree	Strongly Agree	Strongly Agree	yes	not recorded	not recorded	Agree	Strongly Agree	Agree	Strongly Agree	Disagree	Strongly Agree	Disagree	Strongly Agree	Disagree	Strongly Agree	Agree	Strongly Agree	Agree	Strongly Agree	Agree	Strongly Agree	Agree	Strongly Agree	Agree	Strongly Agree	4	5	Agree	Strongly Agree	Agree	Strongly Agree	Agree	Strongly Agree
2	65	male	MD/MS/Diploma	Physician	35	urban	yes	no	yes	no	yes	Agree	Disagree	Agree	Strongly Agree	Strongly Agree	Disagree	Agree	yes	yes	not recorded	not recorded	not recorded	not recorded	not recorded	not recorded	not recorded	not recorded	not recorded	not recorded	not recorded	not recorded	not recorded	not recorded	not recorded	not recorded	not recorded	not recorded	not recorded	not recorded	not recorded	9	9	not recorded	not recorded	not recorded	not recorded	not recorded	not recorded
3	60	male	MBBS	Not applicable	34	urban	yes	no	no	yes	yes	Agree	Agree	Agree	Agree	Agree	Agree	Agree	yes	not recorded	not recorded	Agree	Agree	Agree	Agree	Agree	Agree	Agree	Agree	Disagree	Disagree	Agree	Agree	Agree	Agree	Agree	Agree	Agree	Agree	Agree	Agree	4	4	Agree	Agree	Agree	Agree	Agree	Agree
4	54	male	MBBS	Not applicable	27	rural	yes	no	no	yes	yes	Disagree	Disagree	Agree	Disagree	Neutral	Neutral	Neutral	yes	not recorded	not recorded	Agree	Agree	Agree	Agree	Agree	Agree	Agree	Agree	Disagree	Disagree	Agree	Agree	Agree	Disagree	Agree	Agree	Agree	Agree	Agree	Agree	4	4	Agree	Agree	Agree	Agree	Agree	Agree
5	76	male	MD/MS/Diploma	Physician	53	urban	no	no	no	no	yes	Agree	Agree	Agree	Agree	Strongly Agree	Agree	Strongly disagree	yes	not recorded	not recorded	Strongly disagree	Agree	Strongly Agree	Agree	Agree	Agree	Agree	Agree	Agree	Disagree	Strongly Agree	Agree	Strongly Agree	Disagree	Agree	Agree	Agree	Agree	Strongly Agree	Agree	5	4	Strongly Agree	Agree	Strongly Agree	Agree	Strongly Agree	Agree
6	25	male	MBBS	Not applicable	1	urban	yes	no	yes	no	yes	Agree	Strongly Agree	Strongly Agree	Agree	Agree	Agree	Agree	yes	not recorded	not recorded	Strongly Agree	Strongly Agree	Agree	Strongly Agree	Strongly Agree	Strongly Agree	Strongly Agree	Strongly Agree	Agree	Agree	Agree	Strongly Agree	Agree	Strongly Agree	Strongly Agree	Agree	Strongly Agree	Agree	Strongly Agree	Strongly Agree	5	5	Strongly Agree	Agree	Strongly Agree	Agree	Strongly Agree	Neutral
7	39	male	MBBS	Not applicable	14	urban	yes	no	yes	no	yes	Strongly Agree	Strongly Agree	Strongly Agree	Strongly Agree	Strongly Agree	Strongly Agree	Strongly Agree	yes	not recorded	not recorded	Strongly Agree	Strongly Agree	Agree	Strongly Agree	Agree	Strongly Agree	Neutral	Strongly Agree	Disagree	Disagree	Strongly Agree	Strongly Agree	Strongly disagree	Disagree	Agree	Strongly Agree	Strongly Agree	Agree	Strongly Agree	Strongly Agree	5	5	Strongly Agree	Agree	Strongly Agree	Strongly Agree	Strongly Agree	Strongly Agree
8	48	male	MD/MS/Diploma	Others	42	urban	yes	no	yes	no	yes	Disagree	Agree	Strongly Agree	Agree	Agree	Agree	Agree	yes	yes	not recorded	Strongly disagree	Neutral	Strongly disagree	Neutral	Agree	Agree	Agree	Agree	Strongly disagree	Disagree	Strongly Agree	Agree	Strongly disagree	Agree	Agree	Agree	Agree	Disagree	Agree	Disagree	4	4	Agree	Agree	Agree	Neutral	Agree	Strongly Agree
9	50	female	MBBS	Not applicable	17	rural	yes	yes	yes	no	yes	Agree	Agree	Agree	Agree	Agree	Agree	Agree	yes	not recorded	not recorded	Agree	Agree	Disagree	Agree	Agree	Agree	Disagree	Agree	Disagree	Disagree	Agree	Agree	Agree	Agree	Agree	Agree	Agree	Agree	Agree	Agree	4	4	Agree	Agree	Agree	Agree	Agree	Agree
10	50	female	others	Others	1	rural	yes	no	yes	no	yes	Agree	Agree	Agree	Agree	Agree	Neutral	Agree	not recorded	yes	not recorded	Strongly Agree	Agree	Agree	Agree	Strongly Agree	Agree	Strongly Agree	Agree	Agree	Agree	Agree	Agree	Agree	Agree	Agree	Agree	Agree	Disagree	Agree	Disagree	4	9	Agree	Neutral	Agree	Disagree	Agree	Agree
11	30	female	MBBS	Not applicable	4	urban	yes	no	yes	no	yes	Strongly Agree	Strongly disagree	Strongly Agree	Strongly Agree	not recorded	Strongly Agree	Strongly Agree	yes	not recorded	not recorded	Strongly Agree	Agree	Strongly Agree	Agree	Strongly Agree	Agree	Strongly Agree	Agree	Strongly Agree	Agree	Strongly Agree	Agree	Strongly Agree	Agree	Strongly Agree	Agree	Strongly Agree	Agree	Strongly Agree	Agree	5	4	Strongly Agree	Agree	Strongly Agree	Agree	Strongly Agree	Agree
12	43	male	MD/MS/Diploma	Pulmonologist	8	rural	yes	no	yes	no	yes	Agree	Agree	Agree	Agree	Agree	Agree	Neutral	yes	yes	not recorded	Agree	Strongly Agree	Agree	Agree	Agree	Strongly Agree	Agree	Strongly Agree	Disagree	Disagree	Agree	Agree	Agree	Disagree	Agree	Agree	Agree	Agree	Agree	Agree	4	4	Agree	Disagree	Agree	Agree	Agree	Disagree
13	62	male	MBBS	Not applicable	35	urban	yes	yes	yes	yes	yes	Strongly Agree	Strongly Agree	Strongly Agree	Strongly Agree	Strongly Agree	Strongly Agree	Strongly Agree	yes	yes	not recorded	Strongly Agree	Strongly Agree	Strongly Agree	Strongly Agree	Agree	Strongly Agree	Agree	Strongly Agree	Disagree	Agree	Strongly Agree	Strongly Agree	Strongly Agree	Strongly Agree	Strongly Agree	Strongly Agree	Strongly Agree	Strongly Agree	Strongly Agree	Strongly Agree	5	5	Strongly Agree	Strongly Agree	Strongly Agree	Strongly Agree	Strongly Agree	Strongly Agree
14	69	male	MD/MS/Diploma	Pulmonologist	46	urban	yes	no	yes	no	yes	Agree	Agree	Agree	Agree	Agree	Agree	Agree	yes	no	no	Agree	Agree	Agree	Agree	Agree	Agree	Agree	Agree	Disagree	Disagree	Agree	Agree	Agree	Agree	Agree	Agree	Agree	Agree	Agree	Agree	4	4	Agree	Agree	Agree	Agree	Agree	Agree
15	60	male	MD/MS/Diploma	Physician	38	urban	yes	yes	yes	no	yes	Agree	Agree	Agree	Agree	Agree	Agree	Agree	yes	yes	not recorded	Strongly Agree	Agree	Strongly Agree	Agree	Strongly Agree	Agree	Strongly Agree	Agree	Agree	Agree	Agree	Agree	Agree	Agree	Strongly Agree	Agree	Strongly Agree	Agree	Strongly Agree	Agree	5	4	Strongly Agree	Agree	Strongly Agree	Agree	Strongly Agree	Agree
16	68	female	MBBS	Not applicable	40	urban	yes	no	yes	no	yes	Agree	Agree	Agree	Agree	Agree	Agree	Agree	yes	yes	yes	Disagree	Strongly Agree	Disagree	Agree	Agree	Agree	Agree	Agree	Disagree	Disagree	Agree	Agree	Disagree	Disagree	Agree	Agree	Agree	Agree	Agree	Agree	4	4	Agree	Agree	Agree	Agree	Agree	Agree
17	75	male	MBBS	Not applicable	45	urban	yes	yes	yes	no	yes	Agree	Agree	Agree	Agree	Agree	Agree	Agree	yes	not recorded	not recorded	Agree	Disagree	Agree	Neutral	Strongly Agree	Disagree	Agree	Disagree	Disagree	Disagree	Strongly Agree	Disagree	Neutral	Disagree	Agree	Disagree	Strongly Agree	Disagree	Strongly Agree	Disagree	5	2	Strongly Agree	Disagree	Strongly Agree	Disagree	Strongly Agree	Disagree
18	71	male	MD/MS/Diploma	Pediatrician	45	rural	yes	no	yes	no	yes	Agree	Agree	Agree	Agree	Agree	Agree	Agree	yes	no	no	Agree	Agree	Agree	Agree	Agree	Agree	Agree	Agree	Agree	Disagree	Agree	Agree	Agree	Agree	Agree	Agree	Agree	Disagree	Agree	Disagree	4	2	Agree	Disagree	Agree	Disagree	Agree	Disagree
19	72	female	MD/MS/Diploma	Others	40	rural	yes	yes	no	no	yes	Agree	Agree	Agree	Agree	Agree	Agree	Neutral	yes	yes	yes	Agree	Strongly Agree	Agree	Strongly Agree	Agree	Strongly Agree	Agree	Strongly Agree	Neutral	Disagree	Agree	Strongly Agree	Agree	Strongly Agree	Agree	Strongly Agree	Agree	Disagree	Agree	Disagree	4	2	Agree	Disagree	Agree	Disagree	Agree	Agree
20	61	male	MBBS	Not applicable	37	rural	yes	no	yes	no	yes	Agree	Agree	Agree	Agree	Agree	Agree	Agree	yes	not recorded	not recorded	Agree	Agree	Agree	Agree	Agree	Agree	Agree	Agree	Disagree	Disagree	Agree	Agree	Agree	Agree	Agree	Agree	Agree	Agree	Agree	Agree	4	4	Agree	Agree	Agree	Agree	Agree	Agree
21	34	male	MBBS	Not applicable	7	rural	yes	no	yes	no	yes	Strongly Agree	Strongly Agree	Strongly Agree	Strongly Agree	Strongly Agree	Strongly Agree	Strongly Agree	yes	yes	not recorded	Strongly Agree	Strongly Agree	Agree	Agree	Agree	Strongly Agree	Agree	Strongly Agree	Neutral	Disagree	Agree	Agree	Neutral	Disagree	Agree	Neutral	Agree	Agree	Strongly Agree	Agree	5	4	Strongly Agree	Neutral	Strongly Agree	Strongly Agree	Agree	Agree
22	68	male	MBBS	Not applicable	40	rural	yes	no	yes	no	yes	Strongly Agree	Strongly Agree	Strongly Agree	Strongly Agree	Strongly Agree	Strongly Agree	Strongly Agree	yes	not recorded	not recorded	Agree	Strongly Agree	Agree	Strongly Agree	Agree	Strongly Agree	Agree	Strongly Agree	Strongly disagree	Disagree	Agree	Strongly Agree	Agree	Strongly Agree	Agree	Strongly Agree	Agree	Strongly Agree	Agree	Strongly Agree	4	5	Agree	Strongly Agree	Agree	Strongly Agree	Agree	Strongly Agree
23	52	female	MD/MS/Diploma	Pediatrician	15	rural	yes	no	yes	no	yes	Agree	Agree	Agree	Agree	Strongly Agree	Strongly Agree	Strongly Agree	yes	not recorded	not recorded	Agree	Agree	Agree	Agree	Agree	Agree	Agree	Agree	Agree	Disagree	Agree	Agree	Agree	Agree	Agree	Agree	Agree	Agree	Agree	Agree	4	4	Agree	Agree	Agree	Agree	Agree	Agree
24	48	male	MBBS	Not applicable	24	rural	yes	no	yes	no	yes	Agree	Strongly disagree	Strongly disagree	Strongly disagree	Strongly disagree	Strongly disagree	not recorded	yes	not recorded	not recorded	Agree	Agree	Agree	Agree	Agree	Agree	Agree	Agree	Disagree	Disagree	Agree	Agree	Agree	Agree	Agree	Agree	Agree	Agree	Agree	Agree	4	4	Agree	Agree	Agree	Agree	Agree	Agree
25	63	male	MBBS	Not applicable	37	rural	yes	not recorded	not recorded	not recorded	yes	Agree	Agree	Agree	Agree	Agree	Agree	Agree	yes	yes	not recorded	Agree	Agree	Disagree	Agree	Agree	Agree	Neutral	Agree	Neutral	Agree	Agree	Agree	Agree	Agree	Agree	Agree	Agree	Agree	Agree	Agree	4	4	Agree	Agree	Agree	Agree	Agree	Agree
26	53	female	MD/MS/Diploma	Pediatrician	20	rural	yes	no	yes	no	yes	Neutral	Neutral	Agree	Agree	Agree	Agree	Agree	yes	not recorded	not recorded	Agree	Agree	Agree	Agree	Agree	Agree	Agree	Agree	Disagree	Disagree	Agree	Neutral	Agree	Neutral	Agree	Neutral	Agree	Neutral	Agree	Disagree	4	2	Agree	Disagree	Agree	Neutral	Agree	Disagree
27	65	male	MBBS	Not applicable	35	urban	yes	no	yes	no	yes	Agree	Strongly Agree	Strongly Agree	Strongly Agree	Strongly Agree	Strongly Agree	Strongly Agree	yes	no	no	Agree	Disagree	Agree	Disagree	Agree	Disagree	Agree	Disagree	Disagree	Neutral	Agree	Disagree	Agree	Disagree	Agree	Disagree	Agree	Disagree	Agree	Disagree	4	2	Agree	Disagree	Agree	Disagree	Agree	Disagree
28	59	female	MD/MS/Diploma	Others	30	urban	yes	yes	no	no	yes	Agree	Agree	Agree	Agree	Agree	Agree	Agree	not recorded	yes	not recorded	Disagree	Agree	Disagree	Agree	Agree	Agree	Agree	Agree	Disagree	Agree	Agree	Agree	Agree	Agree	Agree	Agree	Agree	Agree	Agree	Agree	4	4	Agree	Agree	Agree	Agree	Agree	Agree
29	52	male	MD/MS/Diploma	Physician	24	rural	yes	no	yes	no	yes	Agree	Strongly Agree	Strongly Agree	Strongly Agree	Strongly Agree	Agree	Agree	yes	not recorded	not recorded	Agree	Agree	Agree	Agree	Agree	Agree	Agree	Agree	Neutral	Neutral	Agree	Agree	Agree	Agree	Agree	Agree	Strongly Agree	Agree	Strongly Agree	Agree	5	4	Strongly Agree	Agree	Neutral	Neutral	Agree	Agree
30	43	male	MD/MS/Diploma	Physician	16	urban	yes	no	yes	no	yes	Strongly Agree	Strongly Agree	Strongly Agree	Strongly Agree	Strongly Agree	Strongly Agree	Strongly Agree	yes	not recorded	not recorded	Strongly Agree	Strongly Agree	Strongly Agree	Strongly Agree	Strongly Agree	Strongly Agree	Agree	Strongly Agree	Disagree	Disagree	Strongly Agree	Strongly Agree	Strongly Agree	Strongly Agree	Strongly Agree	Strongly Agree	Strongly Agree	Disagree	Strongly Agree	Strongly Agree	5	2	Strongly Agree	Disagree	Strongly Agree	Strongly Agree	Strongly Agree	Disagree
31	61	female	MD/MS/Diploma	Pediatrician	37	urban	yes	no	no	yes	yes	Agree	Strongly Agree	Strongly Agree	Agree	Strongly Agree	Strongly Agree	Agree	yes	not recorded	not recorded	Agree	Agree	Agree	Agree	Agree	Agree	Agree	Agree	Agree	Agree	Agree	Agree	Agree	Agree	Agree	Agree	Agree	Agree	Agree	Agree	4	4	Agree	Agree	Agree	Agree	Agree	Agree
32	62	female	MD/MS/Diploma	Surgeon	38	urban	yes	no	yes	no	yes	Agree	Strongly Agree	Agree	Agree	Agree	Agree	Agree	yes	no	no	Agree	Agree	Disagree	Agree	Agree	Agree	Agree	Agree	Disagree	Disagree	Agree	Agree	Agree	Disagree	Agree	Disagree	Agree	Agree	Strongly Agree	Disagree	5	4	Strongly Agree	Agree	Agree	Agree	Agree	Agree
33	43	male	MD/MS/Diploma	Pediatrician	10	urban	yes	yes	yes	no	yes	Strongly disagree	Strongly disagree	Strongly disagree	Strongly disagree	Strongly disagree	Strongly disagree	Strongly disagree	yes	not recorded	yes	Strongly Agree	Agree	Strongly Agree	Agree	Strongly Agree	Agree	Strongly Agree	Agree	Disagree	Agree	Strongly Agree	Agree	Strongly Agree	Agree	Strongly Agree	Agree	Strongly Agree	Agree	Strongly Agree	Agree	5	4	Strongly Agree	Agree	Strongly Agree	Agree	Strongly Agree	Agree
34	62	male	MD/MS/Diploma	Physician	14	urban	yes	yes	no	no	yes	Agree	Agree	Neutral	Neutral	Strongly Agree	Agree	Agree	yes	not recorded	not recorded	Strongly Agree	Strongly Agree	Strongly Agree	Strongly Agree	Strongly Agree	Strongly Agree	Strongly Agree	Strongly Agree	Disagree	Agree	Strongly Agree	Strongly Agree	Strongly Agree	Disagree	Strongly Agree	Strongly Agree	Strongly Agree	Strongly Agree	Strongly Agree	Strongly Agree	5	5	Strongly Agree	Strongly Agree	Strongly Agree	Strongly Agree	Strongly Agree	Strongly Agree
35	58	male	MD/MS/Diploma	Pediatrician	22	urban	yes	no	yes	no	yes	Strongly disagree	Strongly Agree	Strongly Agree	Strongly Agree	Agree	Agree	Agree	yes	yes	not recorded	Agree	Agree	Agree	Agree	Agree	Agree	Agree	Agree	Neutral	Disagree	Agree	Agree	Agree	Agree	Agree	Agree	Agree	Agree	Agree	Agree	5	4	Strongly Agree	Agree	Strongly Agree	Agree	Strongly Agree	Agree
36	59	male	MD/MS/Diploma	Physician	22	urban	yes	no	yes	no	yes	Strongly Agree	Agree	Agree	Strongly Agree	Agree	Agree	Agree	yes	not recorded	not recorded	Strongly disagree	Strongly disagree	Strongly disagree	Strongly disagree	Strongly disagree	Strongly disagree	Strongly disagree	Strongly disagree	Agree	Agree	Agree	Agree	Agree	Agree	Agree	Agree	Agree	Agree	Agree	Agree	4	4	Agree	Agree	Agree	Agree	Agree	Agree
37	62	male	MD/MS/Diploma	Others	30	urban	yes	no	yes	no	yes	Agree	Agree	Agree	Disagree	Agree	Agree	Agree	yes	not recorded	not recorded	Disagree	Agree	Disagree	Agree	Agree	Agree	Agree	Agree	Disagree	Disagree	Agree	Agree	Agree	Agree	Agree	Disagree	Agree	Agree	Agree	Agree	4	4	Agree	Agree	Agree	Agree	Agree	Agree
38	63	male	MD/MS/Diploma	Physician	35	urban	yes	no	yes	no	yes	Agree	Disagree	Agree	Agree	Agree	Agree	Agree	yes	yes	yes	Strongly Agree	Strongly Agree	Agree	Strongly Agree	Strongly Agree	Strongly Agree	Strongly Agree	Strongly Agree	Neutral	Agree	Strongly Agree	Agree	Strongly Agree	Agree	Agree	Strongly Agree	Strongly Agree	Strongly Agree	Strongly Agree	Strongly Agree	5	5	Strongly Agree	Strongly Agree	Strongly Agree	Strongly Agree	Strongly Agree	Strongly Agree
39	44	male	MD/MS/Diploma	Pediatrician	9	urban	yes	no	yes	no	yes	Strongly Agree	Strongly Agree	Strongly Agree	Strongly Agree	Strongly Agree	Strongly Agree	Strongly Agree	yes	not recorded	not recorded	Agree	Agree	Agree	Agree	Agree	Agree	Agree	Agree	Agree	Agree	Agree	Agree	Agree	Agree	Agree	Agree	Agree	Agree	Agree	Agree	4	4	Agree	Agree	Agree	Agree	Agree	Agree
40	55	male	MD/MS/Diploma	Physician	26	urban	yes	no	yes	no	yes	Agree	Agree	Agree	Agree	Strongly Agree	Strongly Agree	Agree	yes	yes	not recorded	Agree	Agree	Agree	Agree	Agree	Agree	Agree	Agree	Neutral	Agree	Agree	Agree	Agree	Agree	Agree	Agree	Agree	Agree	Agree	Agree	4	4	Agree	Agree	Agree	Agree	Agree	Agree
41	71	male	MD/MS/Diploma	Physician	47	urban	no	no	no	no	no	Agree	Disagree	Agree	Disagree	Disagree	Agree	Neutral	yes	not recorded	not recorded	Agree	Disagree	Agree	Disagree	Agree	Agree	Agree	Agree	Agree	Agree	Agree	Disagree	Agree	Agree	Agree	Disagree	Agree	Disagree	Agree	Disagree	4	2	Agree	Disagree	Agree	Neutral	Agree	Disagree
42	30	male	MD/MS/Diploma	Others	1	urban	yes	no	yes	no	yes	Agree	Agree	Agree	Agree	Agree	Agree	Agree	yes	not recorded	not recorded	Agree	Agree	Agree	Agree	Agree	Agree	Agree	Agree	Disagree	Disagree	Agree	Disagree	Agree	Disagree	Agree	Disagree	Agree	Agree	Agree	Agree	4	4	Agree	Agree	Agree	Agree	Agree	Agree
43	42	female	MD/MS/Diploma	Pediatrician	10	urban	no	no	no	no	yes	Agree	Agree	Agree	Agree	Agree	Agree	Agree	yes	not recorded	not recorded	Agree	Agree	Agree	Agree	Agree	Agree	Agree	Agree	Neutral	Neutral	Agree	Agree	Agree	Agree	Agree	Agree	Agree	Agree	Agree	Agree	4	4	Agree	Agree	Agree	Agree	Agree	Agree
44	63	male	MD/MS/Diploma	Physician	42	urban	no	no	no	no	no	Agree	Strongly disagree	Disagree	Agree	Agree	Neutral	Agree	yes	yes	not recorded	Agree	Agree	Agree	Agree	Agree	Agree	Agree	Agree	Strongly disagree	Agree	Agree	Agree	Agree	Agree	Agree	Agree	Agree	Agree	Agree	Agree	4	4	Agree	Agree	Agree	Agree	Agree	Agree
45	33	male	MD/MS/Diploma	Others	3	urban	yes	no	yes	no	yes	Strongly Agree	Strongly Agree	Strongly Agree	Strongly Agree	Strongly Agree	Strongly Agree	Strongly Agree	yes	not recorded	not recorded	Strongly Agree	Strongly Agree	Agree	Strongly Agree	Strongly Agree	Strongly Agree	Strongly Agree	Strongly Agree	Strongly Agree	Strongly Agree	Strongly Agree	Strongly Agree	Strongly Agree	Strongly Agree	Strongly Agree	Strongly Agree	Strongly Agree	Strongly Agree	Strongly Agree	Strongly Agree	5	5	Strongly Agree	Strongly Agree	Strongly Agree	Strongly Agree	Strongly Agree	Strongly Agree
46	68	female	MBBS	Not applicable	42	rural	yes	no	yes	no	yes	Strongly Agree	Strongly Agree	Strongly Agree	Strongly Agree	Strongly Agree	Strongly Agree	Strongly Agree	yes	not recorded	not recorded	Agree	Agree	Agree	Agree	Agree	Agree	Disagree	Agree	Disagree	not recorded	Agree	Agree	Agree	Agree	Agree	Agree	Agree	Agree	Agree	Agree	4	2	Agree	Neutral	Agree	Disagree	Agree	Neutral
47	54	male	MD/MS/Diploma	Pediatrician	20	rural	yes	no	no	yes	yes	Agree	Agree	Agree	Disagree	Agree	Agree	Agree	yes	not recorded	not recorded	Agree	Agree	Agree	Agree	Agree	Agree	Agree	Agree	Agree	Neutral	Agree	Agree	Agree	Agree	Agree	Agree	Agree	Agree	Agree	Agree	4	4	Agree	Agree	Agree	Agree	Agree	Agree
48	39	male	MD/MS/Diploma	Surgeon	12	rural	no	no	no	no	yes	Agree	Agree	Strongly Agree	Agree	Strongly Agree	Agree	Agree	yes	not recorded	not recorded	Strongly Agree	Agree	Strongly Agree	Agree	Strongly Agree	Agree	Strongly Agree	Agree	Disagree	Disagree	Strongly Agree	Agree	Strongly Agree	Agree	Strongly Agree	Agree	Strongly Agree	Agree	Strongly Agree	Disagree	5	4	Strongly Agree	Agree	Agree	Agree	Agree	Neutral
49	48	female	MBBS	Not applicable	20	rural	yes	no	no	yes	yes	Agree	Agree	Agree	Strongly Agree	Strongly Agree	Strongly Agree	Agree	yes	not recorded	not recorded	Agree	Strongly Agree	Agree	Strongly Agree	Agree	Strongly Agree	Agree	Strongly Agree	Neutral	Neutral	Agree	Strongly Agree	Agree	Strongly Agree	Agree	Strongly Agree	Agree	Strongly Agree	Agree	Strongly Agree	4	5	Strongly Agree	Strongly Agree	Strongly Agree	Strongly Agree	Strongly Agree	Strongly Agree
50	49	male	MBBS	Not applicable	23	rural	yes	no	yes	no	yes	Strongly Agree	Strongly Agree	Agree	Strongly Agree	Strongly Agree	Agree	Agree	yes	yes	not recorded	Agree	Agree	Strongly Agree	Agree	Agree	Disagree	Agree	Agree	Neutral	Neutral	Strongly Agree	Disagree	Strongly Agree	Agree	Neutral	Neutral	Strongly Agree	Disagree	Strongly Agree	Disagree	5	4	Strongly Agree	Disagree	Agree	Disagree	Agree	Disagree
51	50	male	MBBS	Not applicable	25	rural	yes	no	yes	no	yes	Agree	Agree	Agree	Agree	Agree	Agree	Agree	yes	not recorded	not recorded	Agree	Agree	Agree	Agree	Agree	Agree	Agree	Agree	Agree	Agree	Agree	Agree	Agree	Agree	Agree	Agree	Agree	Agree	Agree	Agree	4	4	Agree	Agree	Agree	Agree	Agree	Agree
52	65	male	MD/MS/Diploma	Physician	37	rural	no	no	no	no	yes	Agree	Agree	Agree	Agree	Agree	Agree	Agree	yes	yes	not recorded	Agree	Agree	Agree	Agree	Agree	Agree	Agree	Agree	Disagree	Disagree	Agree	Disagree	Agree	Disagree	Agree	Agree	Agree	Disagree	Agree	Disagree	4	2	Agree	Disagree	Agree	Disagree	Agree	Agree
53	72	male	MD/MS/Diploma	Pulmonologist	47	rural	yes	no	yes	no	yes	Disagree	Agree	Agree	Agree	Strongly Agree	Agree	Agree	yes	not recorded	not recorded	Agree	Agree	Agree	Agree	Agree	Agree	Agree	Agree	Neutral	Agree	Agree	Agree	Agree	Agree	Agree	Agree	Agree	Agree	Agree	Agree	4	4	Agree	Agree	Agree	Agree	Agree	Agree
54	51	male	MBBS	Not applicable	18	rural	yes	no	yes	no	yes	Agree	Agree	Agree	Strongly Agree	Strongly Agree	Agree	Agree	yes	no	no	Agree	Agree	Agree	Agree	Agree	Agree	Agree	Agree	Disagree	Agree	Agree	Agree	Agree	Agree	Agree	Agree	Agree	Agree	Agree	Agree	4	4	Agree	Agree	Agree	Agree	Agree	Agree
55	42	female	MD/MS/Diploma	Pediatrician	8	rural	yes	yes	yes	no	yes	Agree	Disagree	Disagree	Neutral	Agree	Agree	Neutral	yes	not recorded	not recorded	Agree	Disagree	Agree	not recorded	Agree	Disagree	Agree	Disagree	Neutral	Disagree	Agree	Disagree	Agree	Disagree	Agree	Disagree	Agree	Disagree	Agree	Disagree	5	2	Strongly Agree	Disagree	Agree	Disagree	Strongly Agree	Disagree
56	72	male	MBBS	Not applicable	46	urban	yes	no	yes	no	yes	Agree	Agree	Agree	Agree	Agree	Agree	Agree	yes	not recorded	not recorded	Agree	Agree	Agree	Agree	Agree	Agree	Agree	Agree	Agree	Disagree	Agree	Agree	Agree	Agree	Agree	Disagree	Agree	Disagree	Agree	Disagree	4	2	Agree	Disagree	Agree	Disagree	Agree	Disagree
57	72	male	MD/MS/Diploma	Physician	45	rural	yes	no	yes	no	yes	Neutral	Strongly Agree	Strongly Agree	Agree	Strongly Agree	Strongly Agree	Neutral	yes	not recorded	not recorded	Neutral	Strongly Agree	Strongly Agree	Strongly Agree	Strongly Agree	Strongly Agree	Agree	Strongly Agree	Disagree	Strongly Agree	Agree	Strongly Agree	Neutral	Strongly Agree	Neutral	Strongly Agree	Strongly Agree	Disagree	Strongly Agree	Agree	5	2	Strongly Agree	Disagree	Strongly Agree	Agree	Strongly Agree	Agree
58	60	male	MD/MS/Diploma	Others	30	rural	yes	no	yes	no	yes	Strongly disagree	Strongly Agree	Agree	Agree	Neutral	Agree	Agree	yes	yes	not recorded	Agree	Disagree	Agree	Disagree	Agree	Disagree	Agree	Disagree	Disagree	Disagree	Agree	Disagree	Agree	Disagree	Agree	Disagree	Agree	Disagree	Agree	Disagree	4	2	Agree	Disagree	Agree	Disagree	Agree	Disagree
59	47	female	MBBS	Not applicable	12	rural	yes	no	no	yes	yes	Agree	Agree	Agree	Agree	Agree	Agree	Agree	yes	not recorded	not recorded	Agree	Agree	Agree	Agree	Agree	Agree	Agree	Agree	Agree	Agree	Agree	Agree	Agree	Agree	Agree	Agree	Agree	Agree	Agree	Agree	4	4	Agree	Agree	Agree	Agree	Agree	Agree
60	58	male	MBBS	Not applicable	34	rural	yes	no	yes	no	yes	Agree	Agree	Agree	Agree	Agree	Agree	Agree	yes	no	no	Strongly Agree	Agree	Strongly Agree	Agree	Strongly Agree	Agree	Strongly Agree	Agree	Strongly Agree	Agree	Strongly Agree	Agree	Strongly Agree	Agree	Strongly Agree	Agree	Strongly Agree	Agree	Strongly Agree	Agree	5	4	Strongly Agree	Agree	Strongly Agree	Agree	Strongly Agree	Agree
61	62	male	MBBS	Not applicable	20	rural	yes	no	yes	no	yes	Agree	Agree	Agree	Agree	Agree	Agree	Agree	yes	not recorded	not recorded	Agree	Agree	Agree	Agree	Agree	Agree	Agree	Agree	Agree	Agree	Agree	Agree	Agree	Agree	Agree	Agree	Agree	Agree	Agree	Agree	4	4	Agree	Agree	Agree	Agree	Agree	Agree
62	39	male	MD/MS/Diploma	Physician	14	rural	yes	no	no	yes	yes	Strongly Agree	Strongly Agree	Strongly Agree	Strongly Agree	Strongly Agree	Strongly Agree	Strongly Agree	yes	yes	not recorded	Strongly Agree	Strongly Agree	Strongly Agree	Strongly Agree	Strongly Agree	Strongly Agree	Strongly Agree	Strongly Agree	Neutral	Neutral	Strongly Agree	Strongly Agree	Strongly Agree	Strongly Agree	Strongly Agree	Strongly Agree	Strongly Agree	Strongly Agree	Strongly Agree	Strongly Agree	5	5	Strongly Agree	Strongly Agree	Strongly Agree	Strongly Agree	Strongly Agree	Strongly Agree
63	64	male	MBBS	Not applicable	40	rural	yes	no	yes	no	no	Agree	Agree	Agree	Agree	Agree	Agree	Agree	yes	not recorded	not recorded	Agree	Agree	Agree	Agree	Agree	Agree	Neutral	Agree	Neutral	Disagree	Agree	Disagree	Neutral	Disagree	Neutral	Disagree	Agree	Disagree	Agree	Disagree	4	3	Agree	Disagree	Agree	Neutral	Agree	Disagree
64	54	male	MD/MS/Diploma	Others	30	rural	yes	no	yes	no	yes	Disagree	Agree	Agree	Agree	Agree	Agree	Agree	yes	not recorded	not recorded	Strongly Agree	Agree	Neutral	Disagree	Strongly Agree	Agree	Neutral	Agree	Disagree	Disagree	Agree	Disagree	Agree	Disagree	Agree	Disagree	Agree	Agree	Strongly Agree	Agree	5	4	Strongly Agree	Agree	Agree	Agree	Strongly Agree	Agree
65	66	male	MD/MS/Diploma	Others	40	rural	yes	no	yes	no	yes	Strongly Agree	Strongly Agree	Strongly Agree	Strongly Agree	Strongly Agree	Agree	Agree	yes	not recorded	not recorded	Agree	Agree	Agree	Agree	Agree	Agree	Disagree	Agree	Disagree	Agree	Agree	Agree	Disagree	Neutral	Agree	Agree	Agree	Agree	Agree	Agree	4	4	Agree	Agree	Agree	Agree	Agree	Agree
66	47	male	MBBS	Not applicable	22	rural	yes	yes	yes	yes	yes	Agree	Agree	Agree	Disagree	Neutral	Agree	Agree	yes	not recorded	not recorded	Agree	Agree	Agree	Agree	Agree	Agree	Agree	Agree	Strongly disagree	Neutral	Agree	Agree	Neutral	Neutral	Agree	Agree	Agree	Neutral	Agree	Neutral	4	3	Agree	Agree	Agree	Agree	Agree	Neutral
67	34	male	MD/MS/Diploma	Others	4	urban	yes	no	yes	no	no	Agree	Agree	Agree	Strongly Agree	Agree	Agree	Agree	yes	not recorded	not recorded	Disagree	not recorded	Disagree	not recorded	Agree	Agree	Agree	Agree	Neutral	Disagree	Agree	Disagree	Agree	Disagree	Agree	Disagree	Agree	Agree	Strongly Agree	Agree	5	4	Strongly Agree	Agree	Agree	Agree	Agree	Agree
68	56	male	MBBS	Not applicable	32	rural	yes	no	no	yes	yes	Agree	Agree	Agree	Agree	Agree	Agree	Agree	yes	no	no	Strongly Agree	Disagree	Strongly Agree	Disagree	Strongly Agree	Disagree	Strongly Agree	Disagree	Strongly Agree	Disagree	Strongly Agree	Disagree	Strongly Agree	Disagree	Strongly Agree	Disagree	Strongly Agree	Disagree	Strongly Agree	Disagree	5	2	Strongly Agree	Disagree	Strongly Agree	Disagree	Strongly Agree	Disagree
69	56	male	MBBS	Not applicable	32	rural	yes	no	yes	no	yes	Strongly Agree	Strongly Agree	Strongly Agree	Strongly Agree	Strongly Agree	Strongly Agree	Strongly Agree	yes	not recorded	not recorded	Strongly Agree	Agree	Strongly Agree	Agree	Strongly Agree	Agree	Strongly Agree	Agree	Strongly Agree	Agree	Strongly Agree	Agree	Strongly Agree	Agree	Strongly Agree	Agree	Strongly Agree	Agree	Strongly Agree	Agree	5	4	Strongly Agree	Agree	Strongly Agree	Agree	Strongly Agree	Agree
70	61	male	MD/MS/Diploma	Pediatrician	34	rural	yes	no	yes	no	yes	Disagree	Agree	Agree	Agree	Agree	Agree	Neutral	yes	not recorded	not recorded	Disagree	Agree	Disagree	Agree	Agree	Agree	Disagree	Agree	Disagree	Agree	Agree	Agree	Disagree	Agree	Disagree	Agree	Agree	Agree	Agree	Agree	4	4	Agree	Agree	Agree	Agree	Agree	Agree
71	60	male	MBBS	Not applicable	33	rural	yes	no	yes	no	yes	Agree	Disagree	Disagree	Agree	Agree	Agree	Disagree	yes	not recorded	not recorded	Agree	Agree	Agree	Agree	Agree	Agree	Agree	Agree	Strongly disagree	Agree	Agree	Agree	Agree	Agree	Agree	Agree	Agree	Agree	Strongly Agree	Agree	5	4	Strongly Agree	Agree	Agree	Agree	Agree	Agree
72	62	male	MBBS	Not applicable	38	rural	yes	no	yes	no	yes	Neutral	Agree	Agree	Agree	Agree	Agree	Agree	yes	not recorded	not recorded	Agree	Agree	Disagree	Agree	Agree	Agree	Disagree	Agree	Agree	Agree	Agree	Agree	Disagree	Agree	Agree	Agree	Agree	Agree	Agree	Agree	4	4	Agree	Agree	Agree	Agree	Agree	Agree
73	61	male	MBBS	Not applicable	50	rural	yes	no	yes	no	yes	Agree	Agree	Agree	Agree	Agree	Agree	Agree	yes	yes	yes	Disagree	Disagree	Disagree	Disagree	Agree	Disagree	Agree	Disagree	Agree	Disagree	Agree	Disagree	Agree	Disagree	Agree	Disagree	Agree	Disagree	Agree	Disagree	4	2	Agree	Disagree	Agree	Disagree	Agree	Disagree
74	63	male	MBBS	Not applicable	35	rural	yes	no	yes	no	yes	Agree	Agree	Agree	Agree	Agree	Agree	Agree	yes	not recorded	not recorded	Agree	Agree	Agree	Agree	Agree	Agree	Agree	Agree	Strongly disagree	Disagree	Agree	Agree	Strongly disagree	Agree	Agree	Agree	Agree	Agree	Agree	Agree	4	4	Agree	Agree	Agree	Agree	Agree	Agree
75	59	male	MD/MS/Diploma	Others	36	urban	yes	yes	yes	no	yes	Agree	Strongly Agree	Agree	Agree	Agree	Agree	Agree	yes	not recorded	not recorded	Agree	Agree	Neutral	Agree	Agree	Agree	Neutral	Agree	not recorded	not recorded	Agree	Agree	Agree	Agree	Agree	Agree	Agree	Agree	Agree	Neutral	4	3	Agree	Neutral	Neutral	Neutral	Agree	Neutral
76	34	male	MD/MS/Diploma	Pulmonologist	12	urban	yes	yes	no	no	yes	Disagree	Strongly disagree	Agree	Strongly Agree	Strongly Agree	Neutral	Disagree	yes	yes	yes	Strongly Agree	Strongly Agree	Neutral	Strongly Agree	Strongly Agree	Strongly Agree	Agree	Strongly Agree	Disagree	Strongly Agree	Strongly Agree	Strongly Agree	Agree	Strongly Agree	Strongly Agree	Strongly Agree	Strongly Agree	Strongly Agree	Strongly Agree	Strongly Agree	4	5	Strongly Agree	Strongly Agree	Strongly Agree	Strongly Agree	Strongly Agree	Strongly Agree
77	53	male	MD/MS/Diploma	Physician	23	rural	no	no	no	no	yes	Agree	Disagree	Disagree	Agree	Agree	Agree	Agree	yes	not recorded	not recorded	Strongly disagree	Neutral	Strongly disagree	Neutral	Agree	Agree	Disagree	Agree	Agree	Disagree	Agree	Agree	Agree	Agree	Agree	Disagree	Strongly Agree	Agree	Strongly Agree	Agree	5	4	Strongly Agree	Agree	Strongly Agree	Agree	Strongly Agree	Agree
78	48	female	MD/MS/Diploma	Pulmonologist	24	rural	yes	no	yes	no	yes	Agree	Disagree	Disagree	Agree	Agree	Agree	Agree	yes	not recorded	not recorded	Strongly Agree	Agree	Strongly Agree	Agree	Strongly Agree	Agree	Agree	Agree	Disagree	Agree	Agree	Agree	Agree	Agree	Agree	Agree	Agree	Agree	Strongly Agree	Agree	5	4	Strongly Agree	Agree	Agree	Agree	Strongly Agree	Agree
79	36	male	MD/MS/Diploma	Pediatrician	10	urban	yes	no	yes	no	yes	Strongly Agree	Strongly Agree	Strongly Agree	Neutral	Agree	Agree	Agree	yes	yes	not recorded	Strongly Agree	Agree	Strongly Agree	Agree	Strongly Agree	Agree	Strongly Agree	Agree	Neutral	Neutral	Strongly Agree	Agree	Strongly Agree	Neutral	Strongly Agree	Agree	Strongly Agree	Agree	Strongly Agree	Agree	5	4	Strongly Agree	Agree	Strongly Agree	Agree	Agree	Agree
80	63	male	MD/MS/Diploma	Others	30	urban	yes	no	yes	no	yes	Agree	Agree	Strongly Agree	Agree	Strongly Agree	Agree	Agree	yes	not recorded	not recorded	Strongly Agree	Agree	Agree	Agree	Agree	Agree	Agree	Agree	Strongly disagree	Neutral	Agree	Agree	Agree	Agree	Agree	Agree	Agree	Agree	Agree	Disagree	9	3	not recorded	Agree	Agree	Agree	Agree	Agree
81	46	male	MD/MS/Diploma	Pediatrician	22	rural	yes	no	no	yes	yes	Agree	Agree	Agree	Agree	Agree	Agree	Agree	yes	not recorded	not recorded	Agree	Agree	Agree	Agree	Agree	Agree	Neutral	Agree	Agree	Neutral	Agree	Agree	Agree	Agree	Agree	Agree	Agree	Agree	Agree	Agree	4	2	Agree	Agree	Agree	Disagree	Agree	Agree
82	64	male	MD/MS/Diploma	Pediatrician	33	urban	yes	no	no	yes	yes	Agree	Disagree	Disagree	Disagree	Disagree	Disagree	Disagree	not recorded	not recorded	not recorded	Agree	Disagree	Agree	Disagree	Agree	Disagree	Agree	Disagree	Disagree	Disagree	Agree	Disagree	Agree	Disagree	Agree	Disagree	Agree	Disagree	Agree	Disagree	4	2	Agree	Disagree	Agree	Disagree	Disagree	Disagree
83	56	male	MD/MS/Diploma	Surgeon	30	urban	yes	no	yes	no	yes	Agree	Agree	Agree	Agree	Agree	Strongly Agree	Agree	no	not recorded	not recorded	Agree	Agree	Agree	Agree	Agree	Agree	Agree	Agree	Agree	Agree	Agree	Agree	Agree	Agree	Agree	Agree	Agree	Agree	Agree	Agree	4	4	Agree	Agree	Agree	Agree	Agree	Agree
84	67	male	MBBS	Not applicable	42	urban	yes	yes	no	yes	yes	Disagree	Agree	Agree	Agree	Agree	Agree	Strongly Agree	yes	not recorded	not recorded	Strongly Agree	Neutral	Strongly Agree	Neutral	Strongly Agree	Neutral	Strongly Agree	Neutral	Disagree	Neutral	Strongly Agree	Neutral	Disagree	Neutral	Agree	Neutral	Strongly Agree	Neutral	Strongly Agree	Neutral	5	3	Strongly Agree	Neutral	Strongly Agree	Neutral	Strongly Agree	Neutral
85	63	male	MD/MS/Diploma	Pediatrician	26	urban	yes	no	yes	no	yes	Agree	Agree	Strongly Agree	Agree	Agree	Agree	Agree	not recorded	not recorded	not recorded	Agree	Agree	Agree	Agree	Agree	Agree	Agree	Agree	Agree	Agree	Agree	Agree	Agree	Agree	Agree	Agree	Agree	Agree	Agree	Agree	4	4	Agree	Agree	Agree	Agree	Agree	Agree
86	65	female	MBBS	Not applicable	41	urban	yes	no	yes	no	yes	Disagree	Agree	Strongly Agree	Agree	Agree	Strongly Agree	Agree	yes	not recorded	not recorded	Agree	Strongly Agree	Agree	Agree	Agree	Agree	Agree	Strongly Agree	Agree	Agree	Agree	Strongly Agree	Agree	Agree	Agree	Agree	Agree	Agree	Agree	Agree	4	4	Agree	Agree	Agree	Agree	Agree	Agree
87	69	male	MD/MS/Diploma	Pediatrician	41	urban	yes	no	yes	no	yes	Disagree	Agree	Strongly Agree	Agree	Agree	Strongly Agree	Agree	yes	not recorded	not recorded	Agree	Strongly Agree	Agree	Agree	Agree	Strongly Agree	Agree	Agree	Agree	Strongly Agree	Agree	Agree	Agree	Strongly Agree	Agree	Agree	Agree	Strongly Agree	Agree	Agree	4	4	Agree	Agree	Agree	Agree	Agree	Agree
88	37	male	MD/MS/Diploma	Physician	7	urban	yes	no	no	yes	yes	Agree	Neutral	Agree	Agree	Agree	Agree	Agree	yes	not recorded	not recorded	Agree	Agree	Neutral	Agree	Agree	Agree	Neutral	Agree	Agree	Agree	Agree	Agree	Agree	Agree	Agree	Agree	Agree	Agree	Agree	Agree	4	4	Agree	Agree	Agree	Agree	Agree	Agree
89	66	male	MD/MS/Diploma	Pediatrician	39	urban	yes	no	yes	no	yes	Strongly Agree	Strongly Agree	Strongly Agree	Strongly Agree	Strongly Agree	Strongly Agree	Strongly Agree	yes	not recorded	not recorded	Agree	Agree	Agree	Agree	Agree	Agree	Agree	Agree	Agree	Strongly Agree	Strongly Agree	Strongly Agree	Strongly Agree	Strongly Agree	Agree	Agree	Agree	Agree	Agree	Agree	4	4	Agree	Agree	Agree	Agree	Agree	Agree
90	55	male	MBBS	Not applicable	25	rural	yes	yes	yes	no	yes	Agree	Agree	Agree	Strongly disagree	Agree	Agree	Disagree	yes	yes	not recorded	Agree	Agree	Agree	Agree	Agree	Agree	Agree	Agree	Agree	Agree	Agree	Agree	Agree	Agree	Agree	Agree	Agree	Agree	Agree	Agree	4	4	Agree	Agree	Agree	Agree	Agree	Agree
91	75	male	MBBS	Not applicable	47	rural	no	no	no	no	yes	Agree	Agree	Agree	Agree	Agree	Agree	Agree	yes	yes	yes	Agree	Agree	Agree	Agree	Agree	Agree	Agree	Agree	Agree	Agree	Agree	Agree	Agree	Agree	Agree	Agree	Agree	Agree	Agree	Agree	4	4	Agree	Agree	Agree	Neutral	Agree	Agree
92	31	female	MD/MS/Diploma	Surgeon	31	urban	no	no	no	no	yes	Strongly Agree	Strongly Agree	Agree	Strongly Agree	Agree	Neutral	Neutral	yes	not recorded	not recorded	Agree	Strongly Agree	Neutral	Agree	Agree	Strongly Agree	Agree	Strongly Agree	Agree	Strongly Agree	Agree	Strongly Agree	Neutral	Strongly Agree	Neutral	Strongly Agree	Agree	Strongly Agree	Agree	Strongly Agree	5	5	Strongly Agree	Agree	Strongly Agree	Agree	Strongly Agree	Agree
93	29	male	MD/MS/Diploma	Pediatrician	1	urban	yes	no	yes	no	yes	Strongly Agree	Strongly Agree	Strongly Agree	Strongly Agree	Strongly Agree	Strongly Agree	Agree	yes	not recorded	not recorded	Agree	Strongly Agree	Agree	Strongly Agree	Agree	Strongly Agree	Neutral	Strongly Agree	Agree	Neutral	Agree	Strongly Agree	Agree	Strongly Agree	Agree	Strongly Agree	Agree	Strongly Agree	Agree	Strongly Agree	4	5	Agree	Strongly Agree	Strongly Agree	Strongly Agree	Strongly Agree	Strongly Agree
94	57	male	MD/MS/Diploma	Physician	29	urban	yes	yes	no	no	yes	Neutral	Agree	Neutral	Neutral	Agree	Agree	Neutral	yes	not recorded	not recorded	Agree	Strongly disagree	Disagree	Strongly disagree	Agree	Strongly disagree	Agree	Strongly Agree	Disagree	Strongly disagree	Agree	Strongly disagree	Agree	Strongly disagree	Agree	Strongly disagree	Agree	Strongly Agree	Agree	Strongly Agree	4	5	Agree	Strongly Agree	Agree	Strongly Agree	Agree	Strongly Agree
95	44	female	MD/MS/Diploma	Pediatrician	15	urban	yes	no	yes	no	yes	Agree	Agree	Agree	Agree	Agree	Agree	Agree	yes	not recorded	not recorded	Agree	Agree	Agree	Agree	Agree	Agree	Agree	Agree	Disagree	Disagree	Agree	Agree	Disagree	Disagree	Disagree	Disagree	Agree	Agree	Agree	Agree	4	4	Agree	Agree	Agree	Agree	Agree	Agree
96	48	male	MD/MS/Diploma	Physician	26	rural	yes	no	yes	no	yes	Strongly Agree	Strongly Agree	Strongly Agree	Strongly Agree	Strongly Agree	Strongly Agree	Strongly Agree	yes	yes	yes	Agree	Agree	Agree	Agree	Agree	Agree	Agree	Agree	Disagree	Agree	Agree	Agree	Agree	Agree	Agree	Agree	Agree	Agree	Agree	Agree	4	4	Agree	Agree	Agree	Agree	Agree	Agree
97	65	male	MD/MS/Diploma	Pediatrician	40	rural	yes	yes	no	no	yes	Agree	Strongly Agree	Strongly Agree	Agree	Agree	Agree	Disagree	yes	yes	yes	Agree	Agree	Agree	Agree	Agree	Agree	Agree	Agree	Disagree	Neutral	Agree	Agree	Agree	Agree	Agree	Agree	Agree	Agree	Agree	Agree	4	4	Agree	Agree	Agree	Agree	Agree	Agree
98	65	male	MD/MS/Diploma	Others	41	rural	yes	yes	no	no	yes	Agree	Agree	Agree	Agree	Agree	Agree	Agree	yes	not recorded	not recorded	Agree	Agree	Agree	Agree	Agree	Agree	Agree	Agree	Agree	Agree	Agree	Agree	Agree	Agree	Agree	Agree	Agree	Agree	Agree	Agree	4	4	Agree	Agree	Agree	Agree	Agree	Agree
99	59	female	MBBS	Not applicable	34	rural	yes	yes	yes	no	yes	Agree	Agree	Strongly Agree	Agree	Agree	Agree	Agree	yes	yes	yes	Agree	Agree	Agree	Agree	Agree	Agree	Agree	Agree	Agree	Agree	Agree	Agree	Agree	Agree	Agree	Agree	Agree	Agree	Agree	Agree	4	4	Agree	Agree	Agree	Agree	Agree	Agree
100	66	male	MD/MS/Diploma	Physician	36	urban	yes	yes	no	no	yes	Strongly Agree	Agree	Strongly Agree	Strongly Agree	Strongly Agree	Strongly Agree	Agree	not recorded	not recorded	not recorded	Agree	Strongly Agree	Agree	Strongly Agree	Agree	Strongly Agree	Agree	Strongly Agree	Neutral	Strongly Agree	Agree	Strongly Agree	Neutral	Strongly Agree	Agree	Strongly Agree	Agree	Strongly Agree	Agree	Strongly Agree	4	5	Strongly Agree	Strongly Agree	Agree	Strongly Agree	Agree	Strongly Agree
101	63	male	MD/MS/Diploma	Pediatrician	39	rural	yes	yes	yes	no	yes	Agree	Disagree	Agree	Strongly Agree	Strongly Agree	Strongly Agree	Disagree	yes	yes	not recorded	Strongly Agree	Strongly Agree	Strongly Agree	Strongly Agree	Strongly Agree	Strongly Agree	Strongly Agree	Strongly Agree	Neutral	Neutral	Strongly Agree	Strongly Agree	Agree	Agree	Agree	Agree	Strongly Agree	Strongly Agree	Strongly Agree	Strongly Agree	5	5	Strongly Agree	Agree	Strongly Agree	Strongly Agree	Strongly Agree	Strongly Agree
102	33	male	MD/MS/Diploma	Physician	32	rural	no	no	no	no	yes	Neutral	Neutral	Neutral	Agree	Disagree	Agree	Disagree	yes	not recorded	not recorded	Strongly Agree	Agree	Strongly Agree	Agree	Strongly Agree	Agree	Strongly Agree	Agree	Neutral	Disagree	Agree	Strongly disagree	Agree	Disagree	Strongly Agree	Disagree	Strongly Agree	Agree	Strongly Agree	Agree	4	4	Strongly Agree	Agree	Strongly Agree	Agree	Strongly Agree	Agree
103	62	female	MD/MS/Diploma	Others	30	urban	yes	no	no	yes	yes	Agree	Agree	Agree	Agree	Agree	Agree	Agree	yes	yes	yes	Agree	Agree	Agree	Agree	Agree	Agree	Agree	Agree	Disagree	Neutral	Agree	Agree	Agree	Agree	Agree	Agree	Agree	Agree	Agree	Agree	4	4	Agree	Agree	Agree	Agree	Agree	Agree
104	57	male	MD/MS/Diploma	Physician	30	urban	yes	no	no	yes	yes	Agree	Strongly Agree	Strongly Agree	Strongly Agree	Strongly Agree	Agree	Agree	yes	yes	yes	Agree	Strongly Agree	Agree	Strongly Agree	Agree	Agree	Agree	Strongly Agree	Agree	Disagree	Agree	Agree	Agree	Agree	Agree	Agree	Agree	Agree	Agree	Agree	4	4	Agree	Disagree	Agree	Agree	Agree	Agree
105	58	male	MD/MS/Diploma	Others	25	rural	no	no	no	no	yes	Strongly disagree	Agree	Agree	Agree	Agree	Agree	Agree	yes	yes	yes	Agree	Agree	Agree	Agree	Agree	Agree	Agree	Agree	Agree	Agree	Agree	Agree	Agree	Agree	Agree	Agree	Agree	Agree	Agree	Agree	4	4	Agree	Agree	Agree	Agree	Agree	Agree
106	55	male	MBBS	Not applicable	31	rural	yes	no	yes	no	yes	Agree	Agree	Agree	Agree	Agree	Agree	Agree	yes	yes	not recorded	Agree	Agree	Agree	Agree	Agree	Agree	Agree	Agree	Disagree	Neutral	Agree	Agree	Agree	Agree	Neutral	Neutral	Agree	Agree	Agree	Agree	4	4	Agree	Agree	Agree	Agree	Agree	Agree
107	62	male	MBBS	Not applicable	30	rural	yes	yes	no	no	yes	Agree	Agree	Agree	Agree	Agree	Agree	Agree	yes	yes	yes	Agree	Agree	Agree	Agree	Agree	Agree	Agree	Agree	Agree	Agree	Agree	Agree	Agree	Agree	Agree	Agree	Agree	Agree	Agree	Agree	4	4	Agree	Agree	Agree	Agree	Agree	Agree
108	69	male	MD/MS/Diploma	Surgeon	43	rural	yes	no	yes	no	yes	Strongly Agree	Strongly Agree	Strongly Agree	Strongly Agree	Strongly Agree	Strongly Agree	Strongly Agree	yes	yes	yes	Strongly Agree	Agree	Strongly Agree	Agree	Strongly Agree	Agree	Strongly Agree	Agree	Strongly Agree	Agree	Strongly Agree	Agree	Strongly Agree	Agree	Strongly Agree	Agree	Strongly Agree	Agree	Strongly Agree	Disagree	5	4	Strongly Agree	Agree	Strongly Agree	Disagree	Strongly Agree	Agree
109	64	male	MD/MS/Diploma	Pulmonologist	30	rural	yes	no	yes	no	yes	Disagree	Agree	Strongly Agree	Agree	Agree	Strongly Agree	Agree	yes	not recorded	not recorded	Agree	Agree	Agree	Agree	Strongly Agree	Agree	Strongly Agree	Agree	Strongly Agree	Agree	Strongly Agree	Agree	Strongly Agree	Agree	Strongly Agree	Agree	Strongly Agree	Agree	Strongly Agree	Agree	5	4	Strongly Agree	Agree	Strongly Agree	Agree	Strongly Agree	Agree
110	42	male	MD/MS/Diploma	Others	25	rural	yes	no	yes	no	yes	Strongly Agree	Strongly Agree	Strongly Agree	Strongly Agree	Strongly Agree	Strongly Agree	Strongly Agree	yes	yes	yes	Strongly Agree	Strongly Agree	Agree	Strongly Agree	Strongly Agree	Strongly Agree	Strongly Agree	Strongly Agree	Agree	Strongly Agree	Strongly Agree	Strongly Agree	Agree	Strongly Agree	Strongly Agree	Strongly Agree	Strongly Agree	Strongly Agree	Strongly Agree	Strongly Agree	5	5	Strongly Agree	Strongly Agree	Strongly Agree	Strongly Agree	Strongly Agree	Strongly Agree
111	39	female	MBBS	Not applicable	8	rural	yes	yes	yes	no	yes	Strongly Agree	Agree	Agree	Agree	Agree	Agree	Agree	yes	not recorded	not recorded	Agree	Agree	Agree	Agree	Agree	Agree	Agree	Agree	Agree	Neutral	Agree	Agree	Agree	Agree	Agree	Agree	Agree	Agree	Agree	Agree	4	4	Agree	Agree	Agree	Agree	Agree	Agree
112	50	male	MD/MS/Diploma	Physician	15	rural	yes	no	no	yes	yes	Agree	Agree	Agree	Agree	Agree	Agree	Neutral	yes	not recorded	not recorded	Agree	Agree	Disagree	not recorded	Agree	Agree	Disagree	Agree	Disagree	not recorded	not recorded	not recorded	Agree	not recorded	Agree	not recorded	Agree	Agree	Agree	Agree	4	4	Agree	Agree	Agree	Agree	Agree	Agree
113	61	male	MD/MS/Diploma	Others	36	rural	yes	no	no	yes	yes	Agree	Agree	Agree	Agree	Agree	Agree	Agree	yes	yes	not recorded	Agree	Disagree	Agree	Agree	Agree	Agree	Agree	Agree	Disagree	Disagree	Agree	Agree	Disagree	Disagree	Agree	Agree	Agree	Agree	Agree	Agree	4	4	Agree	Agree	Agree	Agree	Agree	Agree
114	25	male	MBBS	Not applicable	2	rural	yes	no	yes	no	yes	Strongly Agree	Strongly Agree	Strongly Agree	Strongly Agree	Strongly Agree	Strongly Agree	Strongly Agree	yes	yes	yes	Strongly Agree	Agree	Strongly Agree	Agree	Strongly Agree	Agree	Strongly Agree	Agree	Strongly Agree	Agree	Strongly Agree	Agree	Strongly Agree	Agree	Strongly Agree	Agree	Strongly Agree	Agree	Strongly Agree	Agree	5	4	Strongly Agree	Agree	Strongly Agree	Agree	Strongly Agree	Agree
115	37	male	MD/MS/Diploma	Pulmonologist	8	urban	yes	no	yes	yes	no	Disagree	Agree	Disagree	Strongly disagree	Agree	Agree	Strongly disagree	yes	yes	not recorded	Agree	Disagree	Agree	Disagree	Agree	Disagree	Agree	Disagree	Disagree	Disagree	Agree	Disagree	Disagree	Disagree	Agree	Disagree	Agree	Disagree	Agree	Disagree	4	2	Agree	Disagree	Agree	Disagree	Agree	Disagree
116	69	male	MD/MS/Diploma	Others	40	rural	yes	no	yes	no	yes	Agree	Agree	Strongly Agree	Agree	Strongly Agree	Agree	Agree	yes	not recorded	not recorded	Agree	Agree	Agree	Agree	Agree	Agree	Agree	Agree	Neutral	Disagree	Agree	Agree	Agree	Disagree	Neutral	Agree	Agree	not recorded	Agree	Agree	4	4	Agree	Agree	Agree	Agree	Agree	Agree
117	40	male	MD/MS/Diploma	Others	12	urban	no	no	no	no	yes	Disagree	Disagree	Disagree	Agree	Agree	Agree	Neutral	yes	yes	not recorded	Strongly Agree	Agree	Strongly Agree	Agree	Strongly Agree	Agree	Strongly Agree	Agree	Disagree	Strongly disagree	Strongly Agree	Agree	Strongly Agree	Agree	Strongly Agree	Agree	Strongly Agree	Agree	Strongly Agree	Agree	5	4	Strongly Agree	Disagree	Strongly Agree	Agree	Strongly Agree	Agree
118	68	male	MD/MS/Diploma	Pediatrician	40	urban	yes	no	no	yes	not recorded	Agree	Agree	Agree	Agree	Agree	Neutral	Neutral	yes	yes	yes	Agree	Agree	Agree	Agree	Agree	Agree	Agree	Agree	Agree	Disagree	Agree	Disagree	Agree	Disagree	Agree	Disagree	Agree	Neutral	Agree	Neutral	4	4	Agree	Neutral	Agree	Agree	Agree	Agree
119	34	male	MD/MS/Diploma	Pediatrician	10	urban	no	no	no	no	yes	Agree	Agree	Strongly disagree	Agree	Agree	Agree	Agree	yes	yes	not recorded	Agree	Agree	Agree	Agree	Agree	Agree	Agree	Agree	Neutral	Neutral	Agree	Agree	Agree	Agree	Neutral	Neutral	Agree	Agree	Agree	Agree	4	4	Agree	Agree	Agree	Agree	Agree	Agree
120	42	male	MD/MS/Diploma	Others	20	urban	yes	no	no	yes	not recorded	Disagree	Disagree	Disagree	Disagree	Agree	Agree	Neutral	yes	yes	yes	Agree	Agree	Agree	Agree	Agree	Agree	Agree	Agree	Agree	Agree	Agree	Agree	Agree	Agree	Agree	Agree	Agree	Agree	Agree	Agree	4	4	Agree	Agree	Agree	Agree	Agree	Agree
121	58	female	MBBS	Not applicable	33	urban	yes	no	yes	no	yes	Agree	Agree	Agree	Agree	Agree	Agree	Neutral	yes	yes	yes	Agree	Disagree	Agree	Disagree	Agree	Disagree	Agree	Disagree	Neutral	Disagree	Agree	Disagree	Agree	Disagree	Neutral	Disagree	Agree	Agree	Agree	Agree	4	4	Agree	Agree	Agree	Agree	Agree	Agree
122	68	male	MD/MS/Diploma	Physician	99	rural	no	no	no	no	yes	Agree	Agree	Strongly Agree	Neutral	Agree	Agree	Neutral	yes	yes	yes	Agree	Agree	Agree	Agree	Agree	Agree	Agree	Agree	Agree	Agree	Agree	Agree	Agree	Agree	Agree	Agree	Agree	Agree	Agree	Agree	4	4	Agree	Agree	Agree	Agree	Agree	Agree
123	48	male	MD/MS/Diploma	Physician	15	rural	yes	no	yes	no	yes	Strongly Agree	Agree	Agree	Agree	Strongly Agree	Strongly Agree	Agree	not recorded	not recorded	not recorded	Agree	Agree	Agree	Agree	Agree	Agree	Agree	Agree	Neutral	Disagree	Agree	Agree	Agree	Agree	Agree	Agree	Agree	Agree	Agree	Agree	4	4	Agree	Agree	Agree	Agree	Agree	Agree
124	62	male	MBBS	Not applicable	37	rural	yes	yes	no	no	yes	Agree	Agree	Agree	Agree	Agree	Agree	Neutral	yes	not recorded	not recorded	Agree	Agree	Agree	Agree	Agree	Agree	Agree	Agree	Agree	Agree	Agree	Agree	Agree	Agree	Agree	Agree	Agree	Agree	Agree	Agree	4	4	Agree	Agree	Agree	Agree	Agree	Agree
125	40	female	MD/MS/Diploma	Physician	15	rural	no	no	no	no	yes	Agree	Neutral	Neutral	Agree	Agree	Agree	Strongly Agree	not recorded	not recorded	not recorded	Agree	Agree	Agree	Agree	Agree	Agree	Agree	not recorded	Agree	Strongly disagree	Agree	Strongly disagree	Agree	Strongly disagree	Agree	Agree	Agree	Disagree	Agree	Disagree	4	4	Agree	Disagree	Agree	Agree	Agree	Disagree
126	60	female	MBBS	Not applicable	35	rural	yes	no	no	yes	yes	Neutral	Strongly Agree	Strongly Agree	Strongly Agree	Strongly Agree	Strongly Agree	Strongly Agree	yes	not recorded	not recorded	Agree	Strongly Agree	Disagree	Neutral	Agree	Strongly Agree	Agree	Strongly Agree	Strongly disagree	Neutral	Agree	Strongly Agree	Agree	Strongly Agree	Agree	Disagree	Agree	Strongly Agree	Agree	Strongly Agree	4	5	Agree	Strongly Agree	Agree	Strongly Agree	Agree	Strongly Agree
127	70	male	MD/MS/Diploma	Others	45	rural	yes	yes	no	no	yes	Agree	Agree	Agree	Agree	Agree	Agree	Agree	yes	yes	yes	Agree	Agree	Agree	Agree	Agree	Agree	Disagree	Neutral	Disagree	Agree	Agree	Agree	Agree	Agree	Agree	Agree	Agree	Agree	Agree	Agree	4	4	Agree	Agree	Agree	Agree	Agree	Agree
128	68	male	MBBS	Not applicable	43	urban	yes	no	no	yes	yes	Neutral	Strongly Agree	Strongly Agree	Strongly Agree	Strongly Agree	Strongly Agree	Strongly Agree	yes	not recorded	not recorded	Agree	Agree	Agree	Agree	Agree	Agree	Agree	Agree	Disagree	Neutral	Agree	Agree	Disagree	Neutral	Agree	Agree	Disagree	Neutral	Disagree	Neutral	4	4	Agree	Agree	Agree	Agree	Disagree	Neutral
129	27	female	MBBS	Not applicable	3	urban	yes	no	yes	no	yes	Strongly Agree	Strongly Agree	Strongly Agree	Agree	Strongly Agree	Agree	Strongly Agree	yes	not recorded	not recorded	Agree	Agree	Agree	Agree	Agree	Agree	Agree	Agree	Neutral	Neutral	Strongly Agree	Agree	Neutral	Neutral	Strongly Agree	Agree	Strongly Agree	Agree	Strongly Agree	Agree	5	4	Strongly Agree	Disagree	Strongly Agree	Agree	Strongly Agree	Agree
130	53	male	MD/MS/Diploma	Physician	24	urban	yes	no	no	yes	yes	Agree	Agree	Agree	Agree	Agree	Neutral	Agree	yes	not recorded	not recorded	Agree	Agree	Agree	Agree	Agree	Agree	Neutral	Neutral	Agree	Neutral	Agree	Neutral	Agree	Neutral	Agree	Neutral	Agree	Neutral	Agree	Neutral	4	3	Agree	Neutral	Agree	Neutral	Agree	Neutral
131	39	male	MD/MS/Diploma	Pediatrician	10	rural	yes	no	yes	no	yes	Agree	Agree	Agree	Disagree	Agree	Agree	Agree	yes	not recorded	not recorded	Strongly Agree	Agree	Agree	Agree	Agree	Agree	Disagree	Agree	Strongly disagree	Disagree	Strongly Agree	Agree	Agree	Disagree	Agree	Agree	Agree	Agree	Agree	Agree	4	4	Agree	Agree	Agree	Agree	Agree	Agree
132	58	female	MD/MS/Diploma	Others	40	urban	yes	no	yes	no	yes	Agree	Agree	Agree	Agree	Agree	Agree	Agree	yes	not recorded	not recorded	Agree	Agree	Agree	Agree	Agree	Agree	Agree	Agree	Agree	Agree	Agree	Agree	Agree	Agree	Agree	Agree	Agree	Agree	Agree	Agree	4	4	Agree	Agree	Agree	Agree	Agree	Agree
133	67	male	MD/MS/Diploma	Physician	33	urban	yes	no	yes	no	yes	Agree	Neutral	Strongly Agree	Strongly Agree	Strongly Agree	Agree	Agree	yes	not recorded	not recorded	Strongly Agree	Agree	Strongly Agree	Agree	Strongly Agree	Agree	Strongly Agree	Agree	Neutral	Agree	Strongly Agree	Agree	Agree	Agree	Agree	Agree	Strongly Agree	Agree	Strongly Agree	Agree	5	4	Strongly Agree	Agree	Strongly Agree	Agree	Strongly Agree	Agree
134	60	male	MD/MS/Diploma	Pediatrician	35	urban	yes	no	yes	no	yes	Agree	Strongly Agree	Agree	Strongly Agree	Strongly Agree	Strongly Agree	Agree	yes	not recorded	not recorded	Agree	Agree	Agree	Agree	Agree	Agree	Neutral	Agree	Neutral	Agree	Agree	Agree	Neutral	Agree	Agree	Agree	Agree	Agree	Agree	Agree	4	4	Agree	Agree	Agree	Agree	Agree	Agree
135	65	male	MD/MS/Diploma	Others	39	urban	yes	no	yes	no	yes	Agree	Agree	Agree	Agree	Agree	Agree	Agree	yes	not recorded	not recorded	Strongly Agree	Agree	Strongly Agree	Agree	Strongly Agree	Agree	Strongly Agree	Agree	Neutral	Neutral	Strongly Agree	Agree	Agree	Agree	Agree	Agree	Strongly Agree	Agree	Strongly Agree	Agree	5	4	Strongly Agree	Agree	Strongly Agree	Agree	Strongly Agree	Agree
136	33	male	MD/MS/Diploma	Others	5	rural	yes	no	yes	no	yes	Disagree	Strongly disagree	Strongly disagree	Agree	Agree	Agree	Agree	yes	yes	yes	Strongly Agree	Agree	Strongly Agree	Agree	Agree	Agree	Agree	Agree	Disagree	Neutral	Strongly Agree	Strongly Agree	Agree	Agree	Strongly Agree	Agree	Strongly Agree	Agree	Agree	Disagree	5	4	Strongly Agree	Disagree	Agree	Disagree	Strongly Agree	Strongly Agree
137	54	male	MD/MS/Diploma	Surgeon	10	urban	yes	no	yes	no	yes	Agree	Agree	Agree	Agree	Agree	Agree	Agree	yes	not recorded	not recorded	Agree	Agree	Agree	Agree	Agree	Agree	Agree	Agree	Agree	Agree	Agree	Agree	Agree	Agree	Agree	Agree	Agree	Agree	Agree	Agree	4	4	Agree	Agree	Agree	Agree	Agree	Agree
138	60	male	MD/MS/Diploma	Others	35	urban	no	no	no	no	yes	Agree	Agree	Agree	Agree	Agree	Agree	Agree	not recorded	not recorded	not recorded	Agree	Agree	Disagree	Agree	Agree	Agree	Agree	Agree	Disagree	Agree	Agree	Agree	Agree	Agree	Agree	Agree	Agree	Agree	Agree	Agree	4	4	Agree	Agree	Agree	Agree	Agree	Agree
139	60	male	MD/MS/Diploma	Others	38	urban	yes	yes	no	no	yes	Agree	Agree	Agree	Agree	Agree	Agree	Agree	yes	not recorded	not recorded	Agree	Agree	Agree	Agree	Agree	Agree	Agree	Agree	Agree	Agree	Agree	Agree	Agree	Agree	Agree	Agree	Agree	Agree	Agree	Agree	4	4	Agree	Agree	Agree	Agree	Agree	Agree
140	60	female	MD/MS/Diploma	Others	30	urban	no	no	no	no	yes	Agree	Strongly Agree	Strongly Agree	Strongly Agree	Strongly Agree	Strongly Agree	Strongly Agree	yes	yes	yes	Agree	Agree	Agree	Agree	Strongly Agree	Agree	Agree	Agree	Neutral	Agree	Agree	Agree	Agree	Agree	Agree	Agree	Agree	Agree	Agree	Agree	5	4	Strongly Agree	Disagree	Strongly Agree	Agree	Strongly Agree	Disagree
141	49	female	MD/MS/Diploma	Physician	22	rural	yes	yes	yes	no	yes	Strongly Agree	Strongly Agree	Strongly Agree	Strongly Agree	Strongly Agree	Strongly Agree	Strongly Agree	yes	not recorded	not recorded	Agree	Agree	Agree	Agree	Agree	Agree	Agree	Agree	Agree	Agree	Agree	Agree	Agree	Agree	Agree	Agree	Agree	Agree	Agree	Agree	4	4	Agree	Agree	Agree	Agree	Agree	Agree
142	35	female	others	Others	13	rural	yes	no	no	yes	yes	Agree	Strongly Agree	Strongly Agree	Agree	Agree	Agree	Agree	yes	not recorded	not recorded	Agree	Agree	not recorded	Agree	Agree	Agree	Agree	Agree	Agree	Agree	Agree	Agree	Agree	Agree	Agree	Agree	Strongly Agree	Disagree	Strongly Agree	Disagree	5	4	Strongly Agree	Agree	Strongly Agree	Disagree	Strongly Agree	Agree
143	65	female	MD/MS/Diploma	Others	40	urban	yes	yes	no	no	yes	Agree	Agree	Agree	Strongly Agree	Agree	Disagree	Agree	not recorded	not recorded	not recorded	Agree	Agree	Agree	Agree	Agree	Agree	Agree	Agree	Agree	Agree	Agree	Agree	Agree	Agree	Agree	Agree	Agree	Agree	Agree	Agree	4	4	Agree	Agree	Agree	Agree	Agree	Agree
144	61	male	MBBS	Not applicable	35	rural	yes	no	no	yes	yes	Strongly Agree	Strongly Agree	Strongly Agree	Agree	Strongly Agree	Agree	Strongly Agree	yes	not recorded	not recorded	Strongly Agree	Strongly Agree	Strongly Agree	Strongly Agree	Strongly Agree	Strongly Agree	Agree	Strongly Agree	Disagree	Neutral	Strongly Agree	Strongly Agree	Strongly Agree	Strongly Agree	Strongly Agree	Strongly Agree	Strongly Agree	Agree	Strongly Agree	Agree	5	2	Strongly Agree	Neutral	Strongly Agree	Agree	Strongly Agree	Agree
145	65	male	MD/MS/Diploma	Pediatrician	30	rural	yes	no	yes	no	yes	Agree	Disagree	Agree	Agree	Agree	Agree	Agree	yes	not recorded	not recorded	Agree	Strongly Agree	Agree	Strongly Agree	Agree	Agree	Agree	Strongly Agree	Agree	Disagree	Agree	Disagree	Agree	Strongly disagree	Disagree	Disagree	Agree	Agree	Disagree	Disagree	2	4	Agree	Agree	Agree	Disagree	Agree	Agree
146	73	male	MD/MS/Diploma	Physician	46	urban	yes	yes	yes	no	yes	Strongly Agree	Strongly disagree	Strongly Agree	Strongly Agree	Strongly Agree	Strongly Agree	Strongly Agree	yes	not recorded	not recorded	Strongly Agree	Agree	Strongly Agree	Agree	Strongly Agree	Agree	Strongly Agree	Agree	Disagree	Agree	Strongly Agree	Agree	Strongly Agree	Agree	Strongly Agree	Agree	Strongly Agree	Agree	Strongly Agree	Agree	5	4	Strongly Agree	Agree	Strongly Agree	Agree	Strongly Agree	Agree
147	62	male	MD/MS/Diploma	Others	38	rural	yes	no	yes	no	yes	Strongly Agree	Agree	Agree	Agree	Agree	Agree	Agree	yes	not recorded	not recorded	Agree	Agree	Strongly disagree	Agree	Agree	Agree	Agree	Agree	Agree	Disagree	Agree	Agree	Agree	Agree	Agree	Agree	Agree	Agree	Agree	Agree	4	4	Agree	Agree	Agree	Agree	Agree	Agree
148	44	female	MD/MS/Diploma	Others	17	rural	no	yes	no	no	no	Agree	Disagree	Disagree	Neutral	Agree	Agree	Agree	yes	not recorded	not recorded	Strongly Agree	Agree	Strongly Agree	Agree	Strongly Agree	Agree	Strongly Agree	Agree	Strongly Agree	Agree	Strongly Agree	Agree	Strongly Agree	Agree	Strongly Agree	Agree	Strongly Agree	Agree	Strongly Agree	Agree	5	4	Strongly Agree	Agree	Strongly Agree	Agree	Strongly Agree	Agree
149	48	female	MD/MS/Diploma	Pediatrician	14	urban	yes	no	yes	no	yes	Agree	Agree	Agree	Agree	Agree	Agree	Agree	yes	not recorded	not recorded	Agree	Agree	Agree	Agree	Agree	Agree	Agree	Agree	Neutral	Disagree	Agree	Agree	Agree	Agree	Agree	Agree	Agree	Agree	Agree	Agree	4	4	Agree	Agree	Agree	Agree	Agree	Agree
150	34	male	MD/MS/Diploma	Physician	1	rural	yes	no	yes	yes	yes	Agree	Agree	Agree	Agree	Disagree	Disagree	Agree	yes	not recorded	yes	Strongly Agree	Agree	Agree	Agree	Strongly Agree	Agree	Neutral	Agree	Disagree	Agree	Agree	Agree	Neutral	Agree	Agree	Agree	Agree	Agree	Strongly Agree	Agree	5	4	Strongly Agree	Agree	Strongly Agree	Agree	Strongly Agree	Agree
151	28	female	MBBS	Not applicable	2	rural	yes	no	yes	no	yes	Agree	Agree	Agree	Agree	Agree	Strongly Agree	Strongly Agree	not recorded	not recorded	not recorded	Strongly disagree	Disagree	Strongly disagree	Disagree	Agree	Agree	Agree	Agree	Disagree	Disagree	Agree	Agree	Disagree	Disagree	Strongly disagree	not recorded	Agree	Agree	Agree	Agree	4	4	Agree	Agree	Agree	Agree	Agree	Agree
152	33	male	MD/MS/Diploma	Physician	10	rural	no	no	no	no	yes	Strongly Agree	Strongly Agree	Strongly Agree	Strongly Agree	Strongly Agree	Strongly Agree	Strongly Agree	not recorded	not recorded	not recorded	Agree	Agree	Agree	Agree	Agree	Agree	Agree	Agree	Agree	Agree	Agree	Agree	Agree	Agree	Agree	Agree	Agree	Agree	Agree	Agree	4	4	Agree	Agree	Agree	Agree	Agree	Agree
153	33	male	MD/MS/Diploma	Pediatrician	12	rural	yes	yes	no	no	yes	Agree	Agree	Agree	Agree	Agree	Agree	Agree	not recorded	not recorded	not recorded	Agree	Agree	Agree	Agree	Strongly Agree	Agree	Agree	Agree	Agree	Agree	Strongly Agree	Agree	Agree	Agree	Strongly Agree	Agree	Strongly Agree	Agree	Strongly Agree	Agree	5	4	Strongly Agree	Agree	Strongly Agree	Agree	Strongly Agree	Agree
154	47	male	MD/MS/Diploma	Surgeon	22	urban	yes	no	yes	no	yes	Strongly disagree	Strongly Agree	Strongly Agree	Agree	Agree	Agree	Agree	not recorded	not recorded	not recorded	Agree	Agree	Agree	Agree	Agree	Agree	Agree	Agree	Neutral	Neutral	Agree	Agree	Agree	Agree	Agree	Agree	Agree	Agree	Agree	Agree	4	4	Agree	Agree	Agree	Agree	Agree	Agree
155	37	male	MD/MS/Diploma	Others	14	rural	yes	no	no	yes	yes	Strongly Agree	Strongly Agree	Strongly Agree	Strongly Agree	Strongly Agree	Strongly Agree	Strongly Agree	not recorded	not recorded	not recorded	Agree	Agree	Agree	Agree	Agree	Agree	Agree	Agree	Neutral	Agree	Agree	Agree	Agree	Agree	Agree	Agree	Agree	Agree	Agree	Agree	4	4	Agree	Agree	Agree	Agree	Agree	Agree
156	26	male	MBBS	Not applicable	99	rural	yes	no	yes	no	yes	Agree	Agree	Agree	Agree	Agree	Agree	Agree	yes	not recorded	not recorded	Agree	Agree	Agree	Agree	Agree	Agree	Agree	Agree	Agree	Neutral	Agree	Agree	Agree	Agree	Agree	Neutral	Agree	Agree	Agree	Agree	4	3	Agree	Disagree	Agree	Disagree	Agree	Agree
157	51	female	MD/MS/Diploma	Pediatrician	20	rural	yes	no	yes	no	yes	Strongly Agree	Strongly Agree	Strongly Agree	Strongly Agree	Strongly Agree	Strongly Agree	Strongly Agree	not recorded	not recorded	yes	Agree	Agree	Strongly Agree	Agree	Agree	Agree	Agree	Agree	Disagree	Disagree	Agree	Agree	Disagree	Neutral	Agree	Agree	Strongly Agree	Agree	Strongly Agree	Strongly Agree	5	5	Strongly Agree	Agree	Strongly Agree	Agree	Strongly Agree	Strongly Agree
158	64	female	MD/MS/Diploma	Pediatrician	40	urban	yes	no	no	yes	yes	Agree	Neutral	Agree	Neutral	Agree	Agree	Neutral	yes	yes	yes	Agree	Agree	Agree	Agree	Agree	Agree	Agree	Agree	Strongly Agree	Neutral	Strongly Agree	Agree	Strongly Agree	Agree	Strongly Agree	Agree	Agree	Agree	Agree	Agree	4	4	Strongly Agree	Agree	Strongly Agree	Neutral	Strongly Agree	Agree
159	44	male	MD/MS/Diploma	Physician	11	urban	yes	no	no	yes	yes	Agree	Agree	Agree	Agree	Agree	Neutral	not recorded	yes	not recorded	not recorded	Agree	Agree	Disagree	Agree	Agree	Agree	Agree	Agree	Neutral	Agree	Agree	Agree	Agree	Agree	Agree	Agree	Agree	Agree	Agree	Agree	4	4	Agree	Agree	Agree	Agree	Agree	Agree
160	35	female	MD/MS/Diploma	Pediatrician	9	rural	yes	yes	no	no	yes	Agree	Agree	Agree	Agree	Agree	Agree	Agree	yes	not recorded	not recorded	Agree	Agree	Agree	Agree	Agree	Agree	Agree	Agree	Agree	Disagree	Agree	Agree	Agree	Agree	Agree	Agree	Agree	not recorded	Agree	not recorded	4	4	Agree	Agree	Agree	Agree	Agree	Agree
161	36	male	MD/MS/Diploma	Physician	9	rural	yes	no	no	yes	yes	Agree	Strongly disagree	Agree	Strongly Agree	Disagree	Disagree	Strongly disagree	yes	not recorded	not recorded	Strongly Agree	Strongly Agree	Strongly disagree	Agree	Agree	Agree	Agree	Agree	Strongly disagree	Strongly disagree	Agree	Agree	Agree	Agree	Strongly Agree	Agree	Strongly Agree	Strongly Agree	Strongly Agree	Strongly Agree	5	5	Strongly Agree	Strongly Agree	Agree	Strongly Agree	Strongly Agree	Strongly Agree
162	39	female	MD/MS/Diploma	Pediatrician	12	urban	yes	no	no	yes	yes	Agree	Agree	Agree	Neutral	Agree	Agree	Agree	yes	not recorded	not recorded	Agree	Agree	Agree	Agree	Agree	Agree	Agree	Agree	Agree	Agree	Agree	Agree	Agree	Agree	Agree	Agree	Agree	Agree	Agree	Agree	4	4	Agree	Agree	Agree	Agree	Agree	Agree
163	67	male	MD/MS/Diploma	Physician	38	rural	yes	yes	no	no	yes	Agree	Agree	Agree	Agree	Agree	Agree	Agree	yes	not recorded	not recorded	Agree	Agree	Agree	Agree	Agree	Agree	Agree	Agree	Neutral	Neutral	Agree	Agree	Agree	Agree	Agree	Neutral	Agree	Neutral	Agree	Agree	4	3	Agree	Agree	Agree	Neutral	Agree	Disagree
164	70	male	MD/MS/Diploma	Pediatrician	35	rural	yes	no	no	yes	yes	Neutral	Agree	Agree	Agree	Agree	Agree	Agree	not recorded	not recorded	not recorded	Agree	Agree	Agree	Agree	Agree	Agree	Agree	Agree	Agree	Agree	Agree	Agree	Agree	Agree	Agree	Agree	Agree	Agree	Agree	Agree	4	4	Agree	Agree	Agree	Agree	Agree	Agree
165	31	female	MD/MS/Diploma	Pediatrician	2	urban	no	no	no	no	yes	Agree	Neutral	Strongly Agree	Strongly Agree	Strongly Agree	Strongly Agree	Agree	not recorded	not recorded	not recorded	Strongly Agree	Strongly Agree	Agree	Strongly Agree	Strongly Agree	Strongly Agree	Strongly Agree	Strongly Agree	Agree	Neutral	Strongly Agree	Strongly Agree	Agree	Strongly Agree	Strongly Agree	Strongly Agree	Strongly Agree	Strongly Agree	Strongly Agree	Strongly Agree	5	4	Strongly Agree	Agree	Strongly Agree	Strongly Agree	Strongly Agree	Strongly Agree
166	42	male	MD/MS/Diploma	Physician	16	rural	yes	no	yes	no	yes	Strongly Agree	Strongly Agree	Strongly Agree	Strongly Agree	Strongly Agree	Strongly Agree	Strongly Agree	not recorded	not recorded	not recorded	Agree	Agree	Agree	Agree	Agree	Agree	Agree	Agree	Agree	Agree	Agree	Agree	Agree	Agree	Agree	Agree	Agree	Agree	Agree	Agree	4	4	Agree	Agree	Agree	Agree	Agree	Agree
167	34	male	MD/MS/Diploma	Physician	34	urban	yes	no	yes	no	yes	Agree	Disagree	Agree	Agree	Agree	Neutral	Agree	yes	not recorded	not recorded	Agree	Agree	Disagree	Agree	Agree	Agree	Agree	Agree	Neutral	Disagree	Agree	Agree	Neutral	Agree	Neutral	Agree	Agree	Agree	Agree	Agree	4	4	Agree	Agree	Agree	Agree	Agree	Agree
168	45	male	MD/MS/Diploma	Pediatrician	12	urban	yes	no	yes	no	yes	Agree	Agree	Agree	Agree	Agree	Agree	Agree	not recorded	not recorded	not recorded	Strongly Agree	Agree	Agree	Agree	Strongly Agree	Agree	Agree	Agree	Disagree	Disagree	Agree	Agree	Agree	Agree	Disagree	Neutral	Agree	Agree	Agree	Agree	4	4	Agree	Agree	Agree	Agree	Agree	Agree
169	58	male	MD/MS/Diploma	Pediatrician	26	urban	yes	yes	no	no	yes	Agree	Agree	Agree	Agree	Agree	Agree	Disagree	not recorded	not recorded	not recorded	Strongly Agree	Agree	Strongly Agree	Agree	Strongly Agree	Agree	Disagree	Agree	Strongly Agree	Agree	Strongly Agree	Agree	Strongly Agree	Agree	Strongly Agree	Agree	Strongly Agree	Agree	Strongly Agree	Agree	5	4	Strongly Agree	Agree	Strongly Agree	Agree	Strongly Agree	Agree
[truncated: 14 more columns]
